# Supplementary material for: Multigenerational paternal obesity enhances the susceptibility to male subfertility in offspring via Wt1 N6-methyladenosine modification
Source: Nat Commun. 2024 Feb 14;15:1353. doi: 10.1038/s41467-024-45675-4 (PMC10866985; doi:10.1038/s41467-024-45675-4)
Supplement: Supplementary file 4 — Source data [file 41467_2024_45675_MOESM4_ESM.zip]

Archive with 20 entries (20 files):
- Source data/Fig. S1.xlsx
- Source data/Fig. S10.xlsx
- Source data/Fig. S2.xlsx
- Source data/Fig. S4.xlsx
- Source data/Fig. S5.xlsx
- Source data/Fig. S6.xlsx
- Source data/Fig. S7.xlsx
- Source data/Fig. S8.xlsx
- Source data/Fig. S9.xlsx
- Source data/Fig.1.xlsx
- Source data/Fig.10.xlsx
- Source data/Fig.2.xlsx
- Source data/Fig.3.xlsx
- Source data/Fig.4.xlsx
- Source data/Fig.5.xlsx
- Source data/Fig.6.xlsx
- Source data/Fig.7.xlsx
- Source data/Fig.8.xlsx
- Source data/Fig.9.xlsx
- Source data/Uncropped blots.pdf
