# Supplementary material for: Multigenerational paternal obesity enhances the susceptibility to male subfertility in offspring via Wt1 N6-methyladenosine modification
Source: Nat Commun. 2024 Feb 14;15:1353. doi: 10.1038/s41467-024-45675-4 (PMC10866985; doi:10.1038/s41467-024-45675-4)
Supplement: Supplementary file 4 — Source data [file 41467_2024_45675_MOESM4_ESM.zip › Source data/Fig. S1.xlsx]

## Sheet: A. Body weight
NC1	25	HFD1	40.6
NC2	26.5	HFD2	31.5
NC3	28.7	HFD3	37.1
NC4	30	HFD4	40.8
NC5	26.3	HFD5	28.8
NC6	25.9	HFD6	34.4
NC7	25.7	HFD7	30.8
NC8	26	HFD8	30.1
NC9	25.9	HFD9	32.7
NC10	26.5	HFD10	28.9

## Sheet: B. Weight of white fat
NC1	0.4217	HFD1	2.3475
NC2	0.5738	HFD2	1.441
NC3	0.5454	HFD3	2.3334
NC4	0.3824	HFD4	2.4907
NC5	0.3142	HFD5	0.8247
NC6	0.3462	HFD6	2.0804
NC7	0.5321	HFD7	1.3383
NC8	0.3998	HFD8	1.4966
NC9	0.3518	HFD9	0.9424
NC10	0.4865	HFD10	1.4279

## Sheet: C. Weight of brown fat
NC1	0.1194	HFD1	0.1866
NC2	0.1147	HFD2	0.1209
NC3	0.0897	HFD3	0.1009
NC4	0.1007	HFD4	0.1571
NC5	0.0903	HFD5	0.0648
NC6	0.0808	HFD6	0.133
NC7	0.103	HFD7	0.0949
NC8	0.0788	HFD8	0.0818
NC9	0.07	HFD9	0.0752
NC10	0.0817	HFD10	0.0711

## Sheet: D-F. GTT assay
		Blood glucose level
	Group	0min	15min	30min	60min	90min	120min
	NC1	6.4	14.6	10.9	10.8	9.3	8.3
	NC2	5.8	13.5	12.5	9.1	10.7	8.5
	NC3	5.2	12.8	10.9	9.4	9	8
	NC4	4.1	17.6	14.7	11.6	9.7	6.7
	NC5	5.7	15.9	12.1	10.7	8.9	7.3
	NC6	5.5	15	13.5	9.3	9.4	7.8
	NC7	4.6	13.6	11.4	8.2	5.4	4.4
	NC8	5.9	17.5	17.1	9.9	6.8	6.9
	HFD1	10.8	25.7	32.4	32.5	32.9	26.7
	HFD2	6.9	19.7	17.4	19.7	19.5	16
	HFD3	8.9	26.3	24.1	23.4	19.4	14.9
	HFD4	6.1	17.5	18.5	16.5	16.7	13.8
	HFD5	7.5	20.9	22.3	19.3	15.4	13.5
	HFD6	7.2	18.3	22.5	18.6	14.9	12.2
	HFD7	7	22.9	23.9	19.6	17.7	12.7
	HFD8	10.3	22.5	28.8	23.9	21.2	15.8

## Sheet: H. Serum TG
		TG (mg/ml)		TG (mg/ml)
	NC1	0.491	HFD1	0.701
	NC2	0.444	HFD2	0.903
	NC3	0.598	HFD3	0.939
	NC4	0.697	HFD4	1.111
	NC5	0.581	HFD5	0.899
	NC6	0.601	HFD6	0.723
