# Supplementary material for: Multigenerational paternal obesity enhances the susceptibility to male subfertility in offspring via Wt1 N6-methyladenosine modification
Source: Nat Commun. 2024 Feb 14;15:1353. doi: 10.1038/s41467-024-45675-4 (PMC10866985; doi:10.1038/s41467-024-45675-4)
Supplement: Supplementary file 4 — Source data [file 41467_2024_45675_MOESM4_ESM.zip › Source data/Fig. S10.xlsx]

## Sheet: A. Total m6A level
	1	2	3	4	5	6	7	8	9	10	11	12
A	0	0	0	0	0	0.129	0.982	1.18	0	0	0	0	450
B	0	0	0	0	0	0.321	0.816	1.401	0	0	0	0	450
C	0	0	0	0	0	0.82	1.161	1.307	0	0	0	0	450
D	0	0	0	0	0	1.298	1.063	1.247	0	0	0	0	450
E	0	0	0	0	0	1.99	0.916	1.541	0	0	0	0	450
F	0.001	0.001	0.001	0	0	3.059	1.017	1.372	0	0	0	0	450
G	0	0	0	0	0	0.121	1.19	1.51	0	0	0	0	450
H	0	0	0	0	0	0.123	0.832	1.445	0	0	0	0	450
	0.321	0.192	0.0625
	0.82	0.691	0.125
	1.298	1.169	0.25
	1.99	1.861	0.5
	3.059	2.93	1
						mean	SD	SEM	P
NC1	0.982	0.853	0.206706	0.000826824	0.0826824
	0.816	0.687	0.148556	0.000594224	0.0594224
	1.161	1.032	0.26941	0.00107764	0.107764
	1.063	0.934	0.23508	0.000940321	0.0940321	1.0055	0.0204577	0.0102288
NC2	0.916	0.787	0.183586	0.000734344	0.0734344
	1.017	0.888	0.218966	0.000875866	0.0875866
	1.19	1.061	0.279568	0.00111827	0.111827
	0.832	0.703	0.154161	0.000616644	0.0616644	0.98875	0.0215807	0.0107904	0.879749
HFD1	1.18	1.051	0.276065	0.00110426	0.110426
	1.401	1.272	0.353482	0.00141393	0.141393
	1.307	1.178	0.320553	0.00128221	0.128221
	1.247	1.118	0.299535	0.00119814	0.119814	1.28375	0.0131451	0.00657255	0.0184437
HFD2	1.541	1.412	0.402524	0.00161009	0.161009
	1.372	1.243	0.343323	0.00137329	0.137329
	1.51	1.381	0.391664	0.00156666	0.156666
	1.445	1.316	0.368895	0.00147558	0.147558	1.467	0.0104962	0.00524811	0.0224292	0.00140026

## Sheet: C. Qiantification of METTL3
	METTL3	β-Actin	METTL3/β-Actin		Standardization
NC1	178.272	1063.11	0.167689		0.743331
NC2	230.461	1152.18	0.200022		0.886656
NC3	225.462	945.098	0.238559		1.05748
NC4	317.567	1072.52	0.296096	0.225591	1.31253
HFD1-1	339.213	1040.72	0.325939		1.44482
HFD1-2	385.662	1122.58	0.34355		1.52289
HFD1-3	416.507	1185.8	0.351246		1.557
HFD1-4	402.483	1184.34	0.339837		1.50643
HFD2-1	532.11	1261.65	0.421756		1.86956
HFD2-2	656.999	1188.32	0.55288		2.4508
HFD2-3	658.973	1139.09	0.578506		2.5644
HFD2-4	465.633	1127.07	0.413136		1.83135

## Sheet: E. Quantification of IGF2BP1
	IGF2BP1	β-Actin	IGF2BP1/β-Actin		Standardization
NC1	314.195	1226.24	0.256226		0.883009
NC2	334.401	1185.57	0.282059		0.972036
NC3	374.092	1265.7	0.295561		1.01856
NC4	402.609	1231.79	0.326849	0.290174	1.12639
HFD1-1	285.25	1251.06	0.228007		0.78576
HFD1-2	292.305	1264.1	0.231237		0.796891
HFD1-3	206.634	1279.57	0.161488		0.556521
HFD1-4	203.292	1341.08	0.151588		0.522406
HFD2-1	171.745	1473.3	0.116572		0.401731
HFD2-2	142.028	1400.61	0.101404		0.349461
HFD2-3	124.812	1436.79	0.0868682		0.299366
HFD2-4	109.531	1317.66	0.0831257		0.286469

## Sheet: F. Wt1 m6A level
			CT	CT				×FD	×100%
C1	WT1(input)	WT1(MeRIP)	25.7196	25.6794		0.0402348	1.02828	0.102828	10.2828
C2	WT1(input)	WT1(MeRIP)	25.8405	25.8206		0.0198308	1.01384	0.101384	10.1384
C3	WT1(input)	WT1(MeRIP)	25.7922	25.863		-0.0707494	0.952143	0.0952143	9.52143
C4	WT1(input)	WT1(MeRIP)	25.8025	25.8953		-0.0927999	0.937701	0.0937701	9.37701
HFD1	WT1(input)	WT1(MeRIP)	25.5777	25.4845		0.0932245	1.06675	0.106675	10.6675
HFD2	WT1(input)	WT1(MeRIP)	25.8504	25.5655		0.284822	1.21826	0.121826	12.1826
HFD3	WT1(input)	WT1(MeRIP)	25.5838	25.4561		0.127658	1.09252	0.109252	10.9252
HFD4	WT1(input)	WT1(MeRIP)	25.6186	25.3052		0.313433	1.24266	0.124266	12.4266
HFD+HFD1	WT1(input)	WT1(MeRIP)	25.5465	25.1938		0.352673	1.27692	0.127692	12.7692
HFD+HFD2	WT1(input)	WT1(MeRIP)	25.5176	25.1743		0.343312	1.26867	0.126867	12.6867
HFD+HFD3	WT1(input)	WT1(MeRIP)	25.5246	25.0943		0.430294	1.34751	0.134751	13.4751
HFD+HFD4	WT1(input)	WT1(MeRIP)	25.5166	24.9049		0.61162	1.52797	0.152797	15.2797
