# Supplementary material for: Multigenerational paternal obesity enhances the susceptibility to male subfertility in offspring via Wt1 N6-methyladenosine modification
Source: Nat Commun. 2024 Feb 14;15:1353. doi: 10.1038/s41467-024-45675-4 (PMC10866985; doi:10.1038/s41467-024-45675-4)
Supplement: Supplementary file 4 — Source data [file 41467_2024_45675_MOESM4_ESM.zip › Source data/Fig. S2.xlsx]

## Sheet: A. Litter size
	Litter size (n)		Litter size (n)		Litter size (n)
NC1	7	HFD1	8	HFD1+HFD1	7
NC2	6	HFD2	9	HFD1+HFD2	6
NC3	9	HFD3	6	HFD1+HFD3	7
NC4	7	HFD4	8	HFD1+HFD4	8
NC5	9	HFD5	6	HFD1+HFD5	9
NC6	8	HFD6	7	HFD1+HFD6	8
NC7	10	HFD7	8	HFD1+HFD7	8
NC8	8	HFD8	9	HFD1+HFD8	6
NC9	7	HFD9	8	HFD1+HFD9	6
NC10	8	HFD10	7	HFD1+HFD10	9

## Sheet: B. Body weight
PND1					PND7					PND14					PND21					PND28
NC1	1.32	1.23	1.37		NC1	3.2	3.2	3.5		NC1	6.1	5.9	6.3		NC1	6.6	7.7	7.3		NC1	10.5	11.5	12.1
NC2	1.34	1.23	1.27		NC2	3.2	3.3	2.7		NC2	6	5.8	6.1		NC2	6.9	6.8	7.1		NC2	12.6	12.1	13.2
NC3	1.28	1.32	1.25		NC3	3.2	3.5	3.2		NC3	6	5.4	5.5		NC3	7.6	7.6	6.5		NC3	11.6	11.6	10.8
NC4	1.41	1.3	1.33		NC4	3.2	3.4	3.2		NC4	6	5.5	5.8		NC4	8.7	7.2	7.1		NC4	11.3	12.7	12.1
NC5	1.39	1.24	1.21		NC5	3.1	3.1	3.1		NC5	5.8	5.8	6		NC5	7.7	7.4	7.2		NC5	12.3	12.8	13.2
NC6	1.38	1.43	1.37		NC6	3	3	2.7		NC6	5.8	6.2	7.3		NC6	7.1	7.2	6.3		NC6	12.2	13.2	12.9
NC7	1.39	1.38	1.32		NC7	3.3	3.3	3.2		NC7	5.8	5.4	5.8		NC7	6.6	7.2	6.9		NC7	12.1	12.8	11.7
NC8	1.21	1.23	1.29		NC8	3	3	3.2		NC8	5.8	5.5	5.6		NC8	8.2	8.1	7.5		NC8	12.1	11.3	12.7
NC9	1.34	1.38	1.32		NC9	3.1	3.5	3.3		NC9	6	5.5	5.8		NC9	7.5	7.1	7.9		NC9	13.1	12.9	11.8
NC10	1.39	1.33	1.34		NC10	3.3	3.3	3.3		NC10	5.8	5.8	6		NC10	7	6.7	7.5		NC10	12	11.7	12.8
HFD1	1.17	1.26	1.17		HFD1	2.48	2.8	2.77		HFD1	5.3	4.9	5		HFD1	6.9	6.2	6.3		HFD1	11.2	11	10.8
HFD2	1.19	1.21	1.25		HFD2	3.2	2.9	3.25		HFD2	5.7	5.8	5.1		HFD2	7.6	5.9	6.1		HFD2	12.7	10.8	11.5
HFD3	1.26	1.23	1.31		HFD3	3.2	2.3	3.7		HFD3	5.5	4.9	5.2		HFD3	7.6	7.6	7.2		HFD3	12	12.1	12.5
HFD4	1.29	1.23	1.25		HFD4	3.4	3	3.25		HFD4	6	6.7	5.9		HFD4	7.8	7.1	7.7		HFD4	11.7	12.6	12.9
HFD5	1.37	1.33	1.39		HFD5	2.7	3.1	3		HFD5	5.6	5.7	5.3		HFD5	7.2	7.8	7		HFD5	11.5	12	12.5
HFD6	1.28	1.2	1.35		HFD6	2.3	2.6	3.1		HFD6	5.6	6.6	6.3		HFD6	6.9	7.4	6.6		HFD6	11.1	12	10.8
HFD7	1.31	1.35	1.38		HFD7	3.6	3	3.4		HFD7	5.8	5	5.2		HFD7	6.7	6.7	7.1		HFD7	10.9	11.2	11.5
HFD8	1.23	1.2	1.18		HFD8	3.1	3.1	3.1		HFD8	5.3	5.8	5.7		HFD8	6.4	7	6.5		HFD8	10.5	12	11.5
HFD9	1.2	1.17	1.27		HFD9	2.7	3	2.8		HFD9	5.8	5.6	5.8		HFD9	7.6	6	7.2		HFD9	10.7	10	9.8
HFD10	1.28	1.29	1.25		HFD10	2.7	2.6	3		HFD10	5.2	5.9	6		HFD10	6.5	7	6.4		HFD10	10.2	9.9	10.8
HFD1+HFD1	1.13	1.23	1.13		HFD1+HFD1	2.7	2.6	2.5		HFD1+HFD1	5.4	4.9	5.5		HFD1+HFD1	5.9	6	6.5		HFD1+HFD1	11.6	12.5	11.1
HFD1+HFD2	1.23	1.22	1.21		HFD1+HFD2	2.9	3	2.7		HFD1+HFD2	5.2	5.7	6.2		HFD1+HFD2	7	7	7.1		HFD1+HFD2	10.2	12.9	10.7
HFD1+HFD3	1.17	1.2	1.21		HFD1+HFD3	2.5	2.3	2.5		HFD1+HFD3	4.5	5.1	4.6		HFD1+HFD3	6.8	6.6	6		HFD1+HFD3	12	11	10.6
HFD1+HFD4	1.16	1.19	1.13		HFD1+HFD4	3.1	2.6	3.2		HFD1+HFD4	5	6.1	5.6		HFD1+HFD4	6.8	6	6.1		HFD1+HFD4	10	8.9	9
HFD1+HFD5	1.27	1.22	1.23		HFD1+HFD5	3.2	3	3.1		HFD1+HFD5	5.4	5.4	5.4		HFD1+HFD5	6.9	7.4	6.9		HFD1+HFD5	10.8	11.2	9.8
HFD1+HFD6	1.19	1.27	1.24		HFD1+HFD6	2.3	2.9	2.8		HFD1+HFD6	5.5	4.9	5.3		HFD1+HFD6	6.4	6.3	6.9		HFD1+HFD6	11.2	9.5	10.7
HFD1+HFD7	1.16	1.2	1.19		HFD1+HFD7	2.2	2.2	2.2		HFD1+HFD7	4.9	4.9	5.4		HFD1+HFD7	6	7.8	8.2		HFD1+HFD7	8.9	11	11.4
HFD1+HFD8	1.15	1.32	1.13		HFD1+HFD8	2.6	2.7	3.3		HFD1+HFD8	5.1	4.6	5.7		HFD1+HFD8	7.2	6.9	7.5		HFD1+HFD8	10.4	11	10.6
HFD1+HFD9	1.26	1.21	1.17		HFD1+HFD9	3.1	3.1	2.8		HFD1+HFD9	5.3	4.8	4.3		HFD1+HFD9	5.9	6	5.5		HFD1+HFD9	9.5	10.2	8.3
HFD1+HFD10	1.3	1.29	1.24		HFD1+HFD10	2.8	2.4	2.7		HFD1+HFD10	5.2	4.7	4.8		HFD1+HFD10	5.2	4.7	4.8		HFD1+HFD10	9.3	11	8.9
