# Supplementary material for: Multigenerational paternal obesity enhances the susceptibility to male subfertility in offspring via Wt1 N6-methyladenosine modification
Source: Nat Commun. 2024 Feb 14;15:1353. doi: 10.1038/s41467-024-45675-4 (PMC10866985; doi:10.1038/s41467-024-45675-4)
Supplement: Supplementary file 4 — Source data [file 41467_2024_45675_MOESM4_ESM.zip › Source data/Fig. S4.xlsx]

## Sheet: A. Vitamin A
	1	2	3	4	5	6	7	8	9	10	11	12
A	0.127	1.062	1.17	0.712	1.045	1.042	0.002	0.001	0.001	0.001	0.001	0	450
B	0.29	1.035	1.48	1.083	0.784	1.19	0	0	0	0	0	0	450
C	0.672	1.189	1.423	0.761	1.198	0.804	0.003	0.003	0.003	0.002	0.002	0.001	450
D	1.096	1.477	1.365	1.188	1.085	0.835	0.001	0.001	0.001	0.001	0.001	0.001	450
E	1.576	1.238	1.409	1.144	1.146	1.024	0.004	0.003	0.003	0.003	0.002	0.002	450
F	2.512	1.049	1.226	0.755	1.377	0.814	0.001	0.001	0.001	0.001	0.001	0.002	450
G	0.107	1.268	1.5	1.259	0.903	1.119	0.003	0.003	0.003	0.003	0.002	0.002	450
H	0.111	1.288	1.161	1.104	1.174	1.071	0.001	0.001	0.001	0.001	0.001	0.002	450
		X	Y
	0.127	0.018	3000
	0.29	0.181	1500
	0.672	0.563	750
	1.096	0.987	375
	1.576	1.467	187.5
	2.512	2.403	0
				× Dilution ratio	Standardization
NC1	1.062	0.953	469.727	939453	0.96743
NC2	1.17	1.061	402.277	804554	0.828514
NC3	0.712	0.603	757.298	1.5146e+06	1.5597
NC4	1.045	0.936	481.036	962071	0.990722
NC5	1.042	0.933	483.053	966105	0.994876
NC6	1.035	0.926	487.784	975569	1.00462
NC7	1.48	1.371	241.226	482452	0.496819
NC8	1.083	0.974	456.032	912064	0.939225
NC9	0.784	0.675	686.429	1.37286e+06	1.41374
NC10	1.19	1.081	390.544	781088	0.804349
			mean	971081
			SD	291363
			SEM	92136.9
NCD1	1.189	1.08	391.125	782251	0.805546
NCD2	1.423	1.314	267.906	535813	0.551769
NCD3	0.761	0.652	708.211	1.41642e+06	1.4586
NCD4	1.198	1.089	385.911	771822	0.794808
NCD5	0.804	0.695	668.083	1.33617e+06	1.37596
NCD6	1.477	1.368	242.602	485205	0.499654
NCD7	1.365	1.256	296.27	592541	0.610187
NCD8	1.188	1.079	391.707	783415	0.806745
NCD9	1.085	0.976	454.743	909486	0.936571
NCD10	0.835	0.726	640.665	1.28133e+06	1.31949
			mean	889445
			SD	340657
			SEM	107725
HFD1D1	1.238	1.129	363.247	726494	0.748129
HFD1D2	1.409	1.3	274.637	549273	0.565631
HFD1D3	1.144	1.035	417.866	835731	0.860619
HFD1D4	1.146	1.037	416.653	833305	0.858121
HFD1D5	1.024	0.915	495.293	990585	1.02009
HFD1D6	1.049	0.94	478.356	956713	0.985204
HFD1D7	1.226	1.117	369.961	739922	0.761957
HFD1D8	0.755	0.646	714.019	1.42804e+06	1.47057
HFD1D9	1.377	1.268	290.296	580592	0.597882
HFD1D10	0.814	0.705	659.107	1.31821e+06	1.35747
			mean	895887
			SD	289505
			SEM	91549.6
HFD2D1	1.268	1.159	346.77	693539	0.714193
HFD2D2	1.5	1.391	232.127	464253	0.478079
HFD2D3	1.259	1.15	351.668	703335	0.724281
HFD2D4	0.903	0.794	584.411	1.16882e+06	1.20363
HFD2D5	1.119	1.01	433.228	866456	0.89226
HFD2D6	1.288	1.179	336.02	672040	0.692053
HFD2D7	1.161	1.052	407.63	815259	0.839538
HFD2D8	1.104	0.995	442.629	885259	0.911622
HFD2D9	1.174	1.065	399.913	799826	0.823645
HFD2D10	1.071	0.962	463.821	927642	0.955267
			mean	799643
			SD	186791
			SEM	59068.4

## Sheet: C. Quantification of RBP4
	RBP4	β-Actin	RBP4/β-Actin		Standardization
NC1	527.017	823.508	0.639966		1.08124
NC2	370.367	848.37	0.436563		0.737584
NC3	581.77	832.146	0.69912	0.591883	1.18118
NCD1	529.611	774.896	0.68346		1.15472
NCD2	671.352	755.163	0.889016		1.50201
NCD3	864.723	834.261	1.03651		1.75121
HFD1D1	735.347	834.261	0.881435		1.4892
HFD1D2	699.192	852.226	0.82043		1.38614
HFD1D3	1108.9	877.407	1.26383		2.13528
HFD2D1	713.404	860.057	0.829485		1.40143
HFD2D2	413.578	881.616	0.469114		0.792578
HFD2D3	673.594	934.45	0.720845		1.21788
