# Supplementary material for: Multigenerational paternal obesity enhances the susceptibility to male subfertility in offspring via Wt1 N6-methyladenosine modification
Source: Nat Commun. 2024 Feb 14;15:1353. doi: 10.1038/s41467-024-45675-4 (PMC10866985; doi:10.1038/s41467-024-45675-4)
Supplement: Supplementary file 4 — Source data [file 41467_2024_45675_MOESM4_ESM.zip › Source data/Fig. S5.xlsx]

## Sheet: B. Quantification of METTL14
	METTL14	β-Actin	METTL14/β-Actin		Standardization
NC1	493.322	830.834	0.593767		1.06184
NC2	322.694	737.996	0.437257		0.781949
NC3	457.248	707.221	0.646542	0.559189	1.15621
NCD1	384.522	831.942	0.462198		0.826551
NCD2	459.643	757.377	0.606888		1.0853
NCD3	360.795	798.37	0.451914		0.80816
HFD1D1	520.735	699.801	0.744118		1.33071
HFD1D2	606.629	735.596	0.824677		1.47477
HFD1D3	645.593	800.297	0.806693		1.44261
HFD2D1	693.8	831.509	0.834387		1.49214
HFD2D2	605.313	877.052	0.690169		1.23423
HFD2D3	613.975	679.088	0.904116		1.61684

## Sheet: C. Quantification of ALKBH5
	ALKBH5	β-Actin	ALKBH5/β-Actin		Standardization
NC1	712.253	830.834	0.857275		1.09708
NC2	637.281	737.996	0.863528		1.10509
NC3	440.907	707.221	0.623436	0.781413	0.797832
NCD1	685.751	831.942	0.824278		1.05486
NCD2	712.072	757.377	0.940183		1.20318
NCD3	735.281	798.37	0.920977		1.1786
HFD1D1	737.961	699.801	1.05453		1.34952
HFD1D2	812.753	735.596	1.10489		1.41397
HFD1D3	1009.21	800.297	1.26104		1.61379
HFD2D1	463.988	831.509	0.558008		0.7141
HFD2D2	638.231	877.052	0.727701		0.931262
HFD2D3	461.954	679.088	0.680256		0.870545

## Sheet: D. Quantification of FTO
	FTO	β-Actin	FTO/β-Actin		Standardization
NC1	146.282	830.834	0.176066		1.29551
NC2	78.8705	737.996	0.106871		0.786368
NC3	88.2451	707.221	0.124777	0.135905	0.918123
NCD1	1332.46	831.942	1.60162		11.7849
NCD2	1232.22	757.377	1.62696		11.9713
NCD3	1167.78	798.37	1.46271		10.7627
HFD1D1	66.5032	699.801	0.0950316		0.699251
HFD1D2	137.5	735.596	0.186923		1.37539
HFD1D3	256.44	800.297	0.320431		2.35776
HFD2D1	209.158	831.509	0.25154		1.85086
HFD2D2	341.955	877.052	0.389892		2.86886
HFD2D3	145.51	679.088	0.214273		1.57664
