# Supplementary material for: Multigenerational paternal obesity enhances the susceptibility to male subfertility in offspring via Wt1 N6-methyladenosine modification
Source: Nat Commun. 2024 Feb 14;15:1353. doi: 10.1038/s41467-024-45675-4 (PMC10866985; doi:10.1038/s41467-024-45675-4)
Supplement: Supplementary file 4 — Source data [file 41467_2024_45675_MOESM4_ESM.zip › Source data/Fig. S6.xlsx]

## Sheet: A. Site2 m6A level
			CT	CT				×FD	×100%
NC1	Wt1(input)	Wt1(MeRIP)	19.4567	20.4635		-1.00674	0.497669	0.0497669	4.97669
NC2	Wt1(input)	Wt1(MeRIP)	19.3457	20.7899		-1.44417	0.367504	0.0367504	3.67504
NC3	Wt1(input)	Wt1(MeRIP)	19.2897	20.5766		-1.28691	0.409827	0.0409827	4.09827
NCD1	Wt1(input)	Wt1(MeRIP)	19.6235	20.4599		-0.836354	0.560057	0.0560057	5.60057
NCD2	Wt1(input)	Wt1(MeRIP)	19.4365	20.5657		-1.12913	0.45719	0.045719	4.5719
NCD3	Wt1(input)	Wt1(MeRIP)	19.3122	20.6052		-1.29298	0.408108	0.0408108	4.08108
HFD1D1	Wt1(input)	Wt1(MeRIP)	19.8524	20.4488		-0.596401	0.661402	0.0661402	6.61402
HFD1D2	Wt1(input)	Wt1(MeRIP)	19.6676	20.615		-0.947431	0.518555	0.0518555	5.18555
HFD1D3	Wt1(input)	Wt1(MeRIP)	19.7545	20.5574		-0.802915	0.57319	0.057319	5.7319
HFD2D1	Wt1(input)	Wt1(MeRIP)	19.7596	20.5754		-0.815787	0.568098	0.0568098	5.68098
HFD2D2	Wt1(input)	Wt1(MeRIP)	19.7548	20.6855		-0.930623	0.524632	0.0524632	5.24632
HFD2D3	Wt1(input)	Wt1(MeRIP)	19.9657	20.4052		-0.439468	0.737407	0.0737407	7.37407

## Sheet: B. Site3 m6A level
					CT	CT				×FD	×100%
TRUE		NC1	Wt1(input)	Wt1(MeRIP)	18.4192	19.6276		-1.20847	0.432728	0.0432728	4.32728
TRUE	G2/H2	NC2	Wt1(input)	Wt1(MeRIP)	18.4972	19.5238		-1.02659	0.490867	0.0490867	4.90867
TRUE	G3/H3	NC3	Wt1(input)	Wt1(MeRIP)	18.3481	19.2235		-0.875405	0.545101	0.0545101	5.45101
TRUE	G4/H4	NCD1	Wt1(input)	Wt1(MeRIP)	18.3711	19.4252		-1.05408	0.481603	0.0481603	4.81603
TRUE	G5/H5	NCD2	Wt1(input)	Wt1(MeRIP)	18.3371	19.4816		-1.1445	0.452346	0.0452346	4.52346
TRUE	G6/H6	NCD3	Wt1(input)	Wt1(MeRIP)	18.4282	19.1651		-0.736957	0.600004	0.0600004	6.00004
TRUE	G7/H7	HFD1D1	Wt1(input)	Wt1(MeRIP)	18.4618	19.1372		-0.675413	0.626153	0.0626153	6.26153
TRUE	G8/H8	HFD1D2	Wt1(input)	Wt1(MeRIP)	18.6811	19.2539		-0.572837	0.672294	0.0672294	6.72294
TRUE	G9/H9	HFD1D3	Wt1(input)	Wt1(MeRIP)	18.2376	19.0876		-0.849994	0.554787	0.0554787	5.54787
TRUE	G10/H10	HFD2D1	Wt1(input)	Wt1(MeRIP)	18.5413	18.9818		-0.44048	0.73689	0.073689	7.3689
TRUE	G11/H11	HFD2D2	Wt1(input)	Wt1(MeRIP)	18.5418	19.1197		-0.57795	0.669915	0.0669915	6.69915
TRUE	G12/H12	HFD2D3	Wt1(input)	Wt1(MeRIP)	18.6282	18.8382		-0.210008	0.864532	0.0864532	8.64532

## Sheet: C. Site4 m6A level
				CT	CT				×FD	×100%
	NC1	Wt1(input)	Wt1(MeRIP)	18.2347	20.3425		-2.10786	0.23199	0.023199	2.3199
E2/F2	NC2	Wt1(input)	Wt1(MeRIP)	18.3213	20.3223		-2.00101	0.249826	0.0249826	2.49826
E3/F3	NC3	Wt1(input)	Wt1(MeRIP)	18.5214	20.3425		-1.82109	0.283007	0.0283007	2.83007
E4/F4	NCD1	Wt1(input)	Wt1(MeRIP)	18.2497	20.1231		-1.87342	0.272926	0.0272926	2.72926
E5/F5	NCD2	Wt1(input)	Wt1(MeRIP)	18.4225	20.098		-1.67549	0.313059	0.0313059	3.13059
E6/F6	NCD3	Wt1(input)	Wt1(MeRIP)	18.3232	20.0962		-1.77304	0.292592	0.0292592	2.92592
E7/F7	HFD1D1	Wt1(input)	Wt1(MeRIP)	18.4816	20.421		-1.93939	0.260726	0.0260726	2.60726
E8/F8	HFD1D2	Wt1(input)	Wt1(MeRIP)	18.4982	20.3211		-1.82294	0.282645	0.0282645	2.82645
E9/F9	HFD1D3	Wt1(input)	Wt1(MeRIP)	18.3178	20.5091		-2.19127	0.218958	0.0218958	2.18958
E10/F10	HFD2D1	Wt1(input)	Wt1(MeRIP)	18.4672	20.0282		-1.56097	0.338923	0.0338923	3.38923
E11/F11	HFD2D2	Wt1(input)	Wt1(MeRIP)	18.313	20.1024		-1.78936	0.2893	0.02893	2.893
E12/E12	HFD2D3	Wt1(input)	Wt1(MeRIP)	18.4238	20.0072		-1.5834	0.333694	0.0333694	3.33694
