# Supplementary material for: Multigenerational paternal obesity enhances the susceptibility to male subfertility in offspring via Wt1 N6-methyladenosine modification
Source: Nat Commun. 2024 Feb 14;15:1353. doi: 10.1038/s41467-024-45675-4 (PMC10866985; doi:10.1038/s41467-024-45675-4)
Supplement: Supplementary file 4 — Source data [file 41467_2024_45675_MOESM4_ESM.zip › Source data/Fig. S7.xlsx]

## Sheet: A. Cell viability
	1	2	3	4	5	6	7	8	9	10	11	12
A	0	0	1.868	1.84	1.935	1.89	1.879	1.7539	1.84	1.828	1.666	1.551	570
B	0	0	2.038	1.808	1.793	1.859	1.917	1.86	1.799	1.749	1.795	1.475	570
C	0	0	2.022	1.832	1.792	1.759	1.835	1.929	1.817	1.754	1.797	1.625	570
D	0	0	1.949	1.84	1.799	1.775	1.767	1.749	1.764	1.755	1.664	1.536	570
E	1.924	1.914	1.756	1.789	1.495	1.156	1.996	1.992	1.779	1.496	1.196	0.486	570
F	1.877	1.805	1.848	1.658	1.423	1.113	1.864	1.928	1.664	1.5	1.125	0.568	570
G	1.985	1.948	1.906	1.642	1.483	1.1	2.063	1.943	1.766	1.588	1.121	0.56	570
H	2.016	1.915	1.884	1.763	1.405	1.233	1.99	1.846	1.621	1.39	1.012	0.421	570
			0 h							6 h
			1.808	1.84	1.835	1.79				1.829	1.8539	1.854	1.898	1.766	1.551
			1.908	1.868	1.933	1.959				1.927	1.836	1.839	1.849	1.795	1.555
			1.822	1.862	1.932	1.759				1.8	1.81	1.817	1.794	1.797	1.605
			1.849	1.884	1.799	1.815				1.867	1.849	1.824	1.755	1.844	1.536
										0μM	5μM	10μM	20μM	40μM	80μM
	12 h									24 h
	1.904	1.925	1.856	1.795	1.595	1.106				1.969	1.952	1.797	1.396	0.896	0.526
	1.89	1.83	1.748	1.783	1.432	1.163				1.899	1.808	1.64	1.443	0.95	0.538
	1.935	1.923	1.806	1.742	1.538	1.1				2.036	1.943	1.726	1.328	0.821	0.56
	2.06	1.9	1.904	1.603	1.427	1.233				1.99	1.846	1.622	1.29	0.712	0.681
	0μM	5μM	10μM	20μM	40μM	80μM				0μM	5μM	10μM	20μM	40μM	80μM
		0μM	5μM	10μM	20μM	40μM	80μM			0μM	5μM	10μM	20μM	40μM	80μM
	0	1.85394	1.85394	1.85394	1.85394	1.85394	1.85394		0	100	100	100	100	100	100
	6	1.85575	1.83723	1.8335	1.824	1.8005	1.56175		6	100	99.0018	98.801	98.2891	97.0228	84.1573
	12	1.94725	1.8945	1.8285	1.73075	1.498	1.1505		12	100	97.2911	93.9017	88.8818	76.929	59.0833
	24	1.9735	1.88725	1.69625	1.36425	0.84475	0.57625		24	100	95.6296	85.9514	69.1285	42.8047	29.1994

## Sheet: B. Total m6A level
	1	2	3	4	5	6	7	8	9	10	11	12
A	0	0	0	0	0.183	0	0	0	0.413	0.001	0.001	0	450
B	0	0.001	0.001	0.001	0.247	0	0	0	0.462	0	0	0	450
C	0	0	0	0	2.204	0	0	0	0.413	0.001	0.001	0.001	450
D	0.001	0.001	0.001	0.001	0.367	0.001	0.001	0.001	0.439	0	0	0.001	450
E	0	0	0	0	0.391	0	0.001	0.001	0.457	0.001	0.001	0.001	450
F	0.001	0.001	0.001	0.001	0.365	0.001	0.001	0.001	0.468	0.001	0.001	0.001	450
G	0.001	0	0	0	0.431	0.001	0.001	0.001	0.458	0.001	0.001	0.001	450
H	0.001	0.001	0.001	0.001	0.415	0.001	0.001	0.001	0.207	0.001	0.001	0.001	450
			Positive control
			2.204	2.021
								mean	SD	SEM
		0-1	0.367	0.184	0.091044	0.00091044	0.091044
		0-2	0.391	0.208	0.102919	0.00102919	0.102919
		0-3	0.365	0.182	0.0900544	0.000900544	0.0900544	0.0946726	0.00715901	0.00413326
		6-1	0.431	0.248	0.122712	0.00122712	0.122712
		6-2	0.415	0.232	0.114795	0.00114795	0.114795
		6-3	0.413	0.23	0.113805	0.00113805	0.113805	0.117104	0.00488163	0.00281841
		12-1	0.462	0.279	0.13805	0.0013805	0.13805
		12-2	0.413	0.23	0.113805	0.00113805	0.113805
		12-3	0.439	0.256	0.12667	0.0012667	0.12667	0.126175	0.0121303	0.00700342
		24-1	0.457	0.274	0.135576	0.00135576	0.135576
		24-2	0.468	0.285	0.141019	0.00141019	0.141019
		24-3	0.458	0.275	0.136071	0.00136071	0.136071	0.137556	0.00300978	0.0017377

## Sheet: D. Quantification of METTL3
	METTL3	β-Actin	METTL3/β-Actin		Standardization
0-1	814.291	950.179	0.856987		1.25707
0-2	737.052	1052.48	0.700298		1.02723
0-3	534.78	1096.05	0.487916	0.681734	0.715699
6-1	1229.21	989.691	1.24201		1.82184
6-2	1243.02	923.788	1.34557		1.97375
6-3	1224.22	980.934	1.24802		1.83066
12-1	1420.93	967.408	1.4688		2.15451
12-2	1367.66	905.689	1.51008		2.21505
12-3	1212.99	1113.28	1.08956		1.59823
24-1	1209.13	967.466	1.24979		1.83325
24-2	1367.66	969.219	1.41109		2.06986
24-3	1089.93	1046.83	1.04118		1.52725

## Sheet: E. Quantification of IGF2BP1
	IGF2BP1	β-Actin	IGF2BP1/β-Actin		Standardization
0-1	561.722	950.179	0.591175		1.09126
0-2	564.609	1052.48	0.536453		0.990247
0-3	545.374	1096.05	0.497582	0.541737	0.918495
6-1	452.932	989.691	0.45765		0.844783
6-2	370.619	923.788	0.401195		0.740572
6-3	322.373	980.934	0.328639		0.60664
12-1	202.319	967.408	0.209135		0.386046
12-2	178.246	905.689	0.196807		0.363289
12-3	309.896	1113.28	0.278363		0.513834
24-1	113.086	967.466	0.116889		0.215767
24-2	264.722	969.219	0.27313		0.504174
24-3	125.167	1046.83	0.119568		0.220713

## Sheet: F. Quantification of WT1
	WT1	β-Actin	WT1/β-Actin		Standardization
0-1	1211.93	821.51	1.47524		1.01123
0-2	1113.67	825.081	1.34978		0.925229
0-3	1220.03	786.332	1.55155	1.45886	1.06354
6-1	888.272	839.618	1.05795		0.72519
6-2	1043.77	865.749	1.20563		0.826422
6-3	940.209	878.334	1.07045		0.733756
12-1	950.77	943.301	1.00792		0.690895
12-2	1009.4	904.49	1.11598		0.764972
12-3	706.586	998.851	0.707399		0.484899
24-1	600.705	979.602	0.613213		0.420338
24-2	655.44	943.435	0.694738		0.476221
24-3	502.082	800.752	0.627013		0.429797
