# Supplementary material for: Multigenerational paternal obesity enhances the susceptibility to male subfertility in offspring via Wt1 N6-methyladenosine modification
Source: Nat Commun. 2024 Feb 14;15:1353. doi: 10.1038/s41467-024-45675-4 (PMC10866985; doi:10.1038/s41467-024-45675-4)
Supplement: Supplementary file 4 — Source data [file 41467_2024_45675_MOESM4_ESM.zip › Source data/Fig. S8.xlsx]

## Sheet: B. Sperm count
NC1	20.3	HFD1-1	14.7	NC2-1	19.5	HFD2-1	12.9
NC2	18.7	HFD1-2	14.8	NC2-2	18	HFD2-2	14.8
NC3	17.3	HFD1-3	17.9	NC2-3	16.4	HFD2-3	12.4
NC4	18.5	HFD1-4	16.5	NC2-4	17.4	HFD2-4	15.8
NC5	20.1	HFD1-5	17.2	NC2-5	16.2	HFD2-5	14.7
NC6	16.9	HFD1-6	17.1	NC2-6	17.1	HFD2-6	16.1
NC7	18.3	HFD1-7	12.6	NC2-7	16.5	HFD2-7	12.8
NC8	21.9	HFD1-8	16.2	NC2-8	18.9	HFD2-8	14.7
NC9	17.1	HFD1-9	12.9	NC2-9	20	HFD2-9	10.7
NC10	14.7	HFD1-10	14.1	NC2-10	18.3	HFD2-10	9.8

## Sheet: D. Testicular weight
NC1	0.2	HFD1-1	0.1897	NC2-1	0.2187	HFD2-1	0.1784
NC2	0.1885	HFD1-2	0.1859	NC2-2	0.1976	HFD2-2	0.1966
NC3	0.1994	HFD1-3	0.1759	NC2-3	0.18526	HFD2-3	0.1658
NC4	0.2274	HFD1-4	0.2017	NC2-4	0.1976	HFD2-4	0.1839
NC5	0.2097	HFD1-5	0.2084	NC2-5	0.1872	HFD2-5	0.1772
NC6	0.202	HFD1-6	0.197	NC2-6	0.1886	HFD2-6	0.1959
NC7	0.2089	HFD1-7	0.2041	NC2-7	0.1867	HFD2-7	0.1823
NC8	0.1951	HFD1-8	0.2083	NC2-8	0.2176	HFD2-8	0.2008
NC9	0.1868	HFD1-9	0.2039	NC2-9	0.2112	HFD2-9	0.1983
NC10	0.1915	HFD1-10	0.198	NC2-10	0.1979	HFD2-10	0.2034

## Sheet: F. Quantification of DDX4
	DDX4	β-Actin	DDX4/β-Actin		Standardization
NC1	801.799	691.55	1.15942		1.2401
NC2	701.246	790.188	0.887441		0.949192
NC3	570.373	572.957	0.99549		1.06476
NC4	537.324	770.446	0.69742	0.934944	0.745949
HFD1-1	502.426	798.818	0.628962		0.672727
HFD1-2	401.788	669.072	0.600515		0.642301
HFD1-3	406.495	773.155	0.525762		0.562346
HFD1-4	497.126	795.655	0.624801		0.668276
HFD2-1	322.253	881.492	0.365577		0.391015
HFD2-2	316.916	730.282	0.433964		0.464161
HFD2-3	335.391	907.56	0.369552		0.395267
HFD2-4	331.32	966.899	0.342663		0.366506

## Sheet: H. Relative protein level
	PLZF	β-Actin	PLZF/β-Actin		Standardization
NC1	361.165	859.623	0.420144		0.902768
NC2	388.304	946.803	0.410121		0.881233
NC3	413.673	840.978	0.491895		1.05694
NC4	483.827	896.938	0.539421	0.465395	1.15906
HFD1-1	547.502	831.307	0.658603		1.41515
HFD1-2	573.406	903.922	0.634353		1.36304
HFD1-3	926.839	897.796	1.03235		2.21822
HFD1-4	962.64	921.689	1.04443		2.24418
HFD2-1	766.562	978.769	0.78319		1.68285
HFD2-2	974.938	860.519	1.13296		2.43441
HFD2-3	727.268	826.659	0.879768		1.89037
HFD2-4	624.366	959.682	0.650596		1.39794
	C-KIT	β-Actin	C-KIT/β-Actin		Standardization
NC1	135.833	859.623	0.158015		1.05813
NC2	135.789	946.803	0.143419		0.960387
NC3	91.6839	840.978	0.109021		0.730044
NC4	167.622	896.938	0.186883	0.149334	1.25144
HFD1-1	69.627	831.307	0.083756		0.560862
HFD1-2	79.6151	903.922	0.0880774		0.5898
HFD1-3	75.9081	897.796	0.0845493		0.566175
HFD1-4	67.4138	921.689	0.0731416		0.489784
HFD2-1	87.7108	978.769	0.0896134		0.600086
HFD2-2	56.4921	860.519	0.0656489		0.43961
HFD2-3	56.0102	826.659	0.0677549		0.453713
HFD2-4	40.7786	959.682	0.0424918		0.284542
	SYCP3	β-Actin	SYCP3/β-Actin		Standardization
NC1	454.041	859.623	0.528186		0.697977
NC2	649.863	946.803	0.686376		0.907019
NC3	676.127	840.978	0.803977		1.06242
NC4	904.484	896.938	1.00841	0.756738	1.33258
HFD1-1	463.525	831.307	0.557585		0.736827
HFD1-2	465.958	903.922	0.515484		0.681192
HFD1-3	291.452	897.796	0.324631		0.428987
HFD1-4	390.726	921.689	0.423924		0.560199
HFD2-1	243.582	978.769	0.248866		0.328866
HFD2-2	306.787	860.519	0.356513		0.471119
HFD2-3	293.569	826.659	0.355127		0.469287
HFD2-4	229.22	959.682	0.23885		0.315631
