# Supplementary material for: Multigenerational paternal obesity enhances the susceptibility to male subfertility in offspring via Wt1 N6-methyladenosine modification
Source: Nat Commun. 2024 Feb 14;15:1353. doi: 10.1038/s41467-024-45675-4 (PMC10866985; doi:10.1038/s41467-024-45675-4)
Supplement: Supplementary file 4 — Source data [file 41467_2024_45675_MOESM4_ESM.zip › Source data/Fig. S9.xlsx]

## Sheet: A. Testicular RA level
	1	2	3	4	5	6	7	8	9	10	11	12
A	0	0	0	0.287	0	0.432	0	0	0	0	0	0	450
B	0	0.118	0	0.327	0	0.479	0	0	0	0	0	0	450
C	0	0.159	0	0.236	0	0.512	0	0	0	0	0	0	450
D	0	0.377	0	0.307	0	0.547	0	0	0	0	0	0	450
E	0	0.894	0	0.313	0	0.624	0	0	0	0	0	0	450
F	0	2.213	0	0.409	0	0.589	0	0	0	0	0	0	450
G	0	3.107	0	0.302	0	0.677	0	0	0	0	0	0	450
H	0	3.876	0	0.287	0	0.603	0	0	0	0	0	0	450
	1	2	3	4	5	6	7	8	9	10	11	12
A	0	0	0	0.11	0	0.1	0	0	0	0	0	0	570
B	0	0.116	0	0.113	0	0.11	0	0	0	0	0	0	570
C	0	0.105	0	0.108	0	0.113	0	0	0	0	0	0	570
D	0	0.114	0	0.106	0	0.108	0	0	0	0	0	0	570
E	0	0.1	0	0.116	0	0.113	0	0	0	0	0	0	570
F	0	0.116	0	0.1	0	0.107	0	0	0	0	0	0	570
G	0	0.108	0	0.114	0	0.108	0	0	0	0	0	0	570
H	0	0.12	0	0.109	0	0.1	0	0	0	0	0	0	570
		0.118	0.116	0.002	0.001	800
		0.159	0.105	0.054	0.053	400
		0.377	0.114	0.263	0.262	200
		0.894	0.1	0.794	0.793	100
		2.213	0.116	2.097	2.096	50
		3.107	0.108	2.999	2.998	25
		3.876	0.12	3.756	3.755	0
	NC1	0.287	0.11	0.177	0.176	279.443	251.499	6.28747
		0.327	0.113	0.214	0.213	260.824	234.741	5.86854
		0.236	0.108	0.128	0.127	311.283	280.155	7.00387
		0.307	0.106	0.201	0.2	266.969	240.272	6.0068
	NC2	0.313	0.1	0.213	0.212	292.481	263.233	6.58083
		0.409	0.11	0.299	0.298	251.28	226.152	5.6538
		0.302	0.113	0.189	0.188	307.019	276.317	6.90793
		0.287	0.108	0.179	0.178	313.633	282.269	7.05673
	HFD1	0.432	0.121	0.311	0.31	246.503	221.853	5.54632
		0.479	0.103	0.376	0.375	223.47	201.123	5.02808
		0.512	0.111	0.401	0.4	215.661	194.095	4.85238
		0.547	0.113	0.434	0.433	206.069	185.462	4.63656
	HFD2	0.624	0.113	0.511	0.51	186.265	167.638	4.19096
		0.589	0.107	0.482	0.481	193.348	174.014	4.35034
		0.677	0.108	0.569	0.568	173.232	155.909	3.89771
		0.603	0.1	0.503	0.502	188.178	169.36	4.234

## Sheet: C. Relative protein level
	RARα	β-Actin	RARα/β-Actin		Standardization
NC1	200.999	688.691	0.291856		0.88289
NC2	276.163	768.828	0.3592		1.08661
NC3	244.393	886.845	0.275576		0.833642
NC4	348.556	880.986	0.395643	0.330569	1.19686
HFD1-1	184.778	793.308	0.232921		0.704606
HFD1-2	111.829	746.777	0.149748		0.453002
HFD1-3	133.577	739.272	0.180687		0.546593
HFD1-4	95.8039	818.563	0.117039		0.354053
HFD2-1	72.7287	1025.88	0.070894		0.214461
HFD2-2	69.8012	939.056	0.0743312		0.224858
HFD2-3	89.638	813.32	0.110212		0.333402
HFD2-4	100.547	766.294	0.131212		0.396926
	STRA8	β-Actin	STRA8/β-Actin		Standardization
NC1	442.209	688.691	0.642101		0.743746
NC2	589.332	768.828	0.766533		0.887876
NC3	839.957	886.845	0.94713		1.09706
NC4	966.943	880.986	1.09757	0.863333	1.27132
HFD1-1	347.746	793.308	0.438349		0.50774
HFD1-2	353.373	746.777	0.473198		0.548106
HFD1-3	364.118	739.272	0.492535		0.570504
HFD1-4	443.715	818.563	0.542065		0.627875
HFD2-1	346.73	1025.88	0.337983		0.391487
HFD2-2	231.01	939.056	0.246002		0.284945
HFD2-3	194.52	813.32	0.239167		0.277028
HFD2-4	188.627	766.294	0.246155		0.285122

## Sheet: D. Quantification of ALDH1A1
	ALDH1A1	β-Actin	ALDH1A1/β-Actin		Standardization
NC1	239.461	721.446	0.331918		0.985768
NC2	280.04	767.015	0.365103		1.08433
NC3	257.739	743.202	0.346795		1.02995
NC4	223.277	736.827	0.303025	0.33671	0.899957
HFD1-1	183.15	764.073	0.239703		0.711896
HFD1-2	151.064	848.281	0.178082		0.528888
HFD1-3	147.806	773.421	0.191107		0.567572
HFD1-4	126.959	755.032	0.16815		0.499391
HFD2-1	121.115	859.868	0.140853		0.418321
HFD2-2	128.596	917.077	0.140224		0.416452
HFD2-3	104.871	873.101	0.120114		0.356727
HFD2-4	96.4862	758.404	0.127223		0.37784

## Sheet: E. Quantification of ALDH1A2
	ALDH1A2	β-Actin	ALDH1A2/β-Actin		Standardization
NC1	364.283	721.446	0.504935		0.811532
NC2	490.602	767.015	0.639625		1.02801
NC3	584.283	743.202	0.786169		1.26353
NC4	411.201	736.827	0.55807	0.6222	0.89693
HFD1-1	345.923	764.073	0.452735		0.727636
HFD1-2	328.244	848.281	0.386952		0.621909
HFD1-3	316.991	773.421	0.409856		0.658721
HFD1-4	315.144	755.032	0.417392		0.670833
HFD2-1	255.761	859.868	0.297442		0.478048
HFD2-2	241.79	917.077	0.263653		0.423743
HFD2-3	202.302	873.101	0.231705		0.372397
HFD2-4	165.49	758.404	0.218209		0.350705

## Sheet: F. Quantification WT1 protein
	WT1	β-Actin	WT1/β-Actin		Standardization
NC1	625.349	550.178	1.13663		1.09351
NC2	650.08	652.451	0.996366		0.958565
NC3	638.226	635.3	1.00461		0.966492
NC4	769.048	753.866	1.02014	1.03944	0.981436
HFD1-1	783.254	751.778	1.04187		1.00234
HFD1-2	450.25	585.045	0.769599		0.740402
HFD1-3	315.478	709.904	0.444395		0.427535
HFD1-4	281.961	472.46	0.596793		0.574151
HFD2-1	232.696	806.653	0.288471		0.277526
HFD2-2	201.257	560.333	0.359175		0.345548
HFD2-3	134.304	580.573	0.231331		0.222554
HFD2-4	133.772	709.535	0.188535		0.181382

## Sheet: G. Quantification of Wt1 mRNA
Chart	Pairing	Sample Name	Targets	References	Mean Cp	Mean Cp	Target/Ref	Normalized	Status
TRUE		C1	WT1	18S	21.4313	7.80017	0	1	1.06121
TRUE	A2/B2	C2	WT1	18S	21.3194	7.38978	0.298439	0.813132	0.862908
TRUE	A3/B3	C3	WT1	18S	20.9497	7.20491	0.113625	0.924263	0.980842
TRUE	A4/B4	C4	WT1	18S	21.5414	7.95554	-0.0452618	1.03187	1.09504
								0.942316	1
TRUE	A5/B5	H1-1	WT1	18S	21.8616	7.7266	0.503875	0.70521	0.748379
TRUE	A6/B6	H1-2	WT1	18S	21.8217	7.93785	0.252663	0.839346	0.890726
TRUE	A7/B7	H1-3	WT1	18S	21.6338	7.52265	0.480008	0.716974	0.760863
TRUE	A8/B8	H1-4	WT1	18S	21.5381	7.16068	0.746214	0.596166	0.63266
TRUE	A9/B9	H2-1	WT1	18S	21.985	7.58266	0.771185	0.585936	0.621804
TRUE	A10/B10	H2-2	WT1	18S	21.9372	7.54944	0.756619	0.591882	0.628114
TRUE	A11/B11	H2-3	WT1	18S	22.2812	7.47225	1.1778	0.442026	0.469084
TRUE	A12/B12	H2-4	WT1	18S	22.2363	7.49001	1.11511	0.461656	0.489916
