# Supplementary material for: Multigenerational paternal obesity enhances the susceptibility to male subfertility in offspring via Wt1 N6-methyladenosine modification
Source: Nat Commun. 2024 Feb 14;15:1353. doi: 10.1038/s41467-024-45675-4 (PMC10866985; doi:10.1038/s41467-024-45675-4)
Supplement: Supplementary file 4 — Source data [file 41467_2024_45675_MOESM4_ESM.zip › Source data/Fig.1.xlsx]

## Sheet: B. Fertility rate
	Twice again every 4 days
	First	Second	First	Second
NC1	Yes	Yes	No	Yes
NC2	Yes	Yes	Yes	No
NC3	No	Yes	Yes	Yes
NC4	Yes	Yes	No	Yes
NC5	Yes	Yes	Yes	No
NC6	Yes	No	Yes	Yes
NC7	No	Yes	No	Yes
NC8	Yes	No	Yes	Yes
NC9	No	Yes	Yes	Yes
NC10	No	Yes	Yes	No
Fertility rate	0.6	0.8	0.7	0.7
HFD1	No	Yes	Yes	No
HFD2	Yes	Yes	No	Yes
HFD3	No	No	Yes	No
HFD4	No	Yes	No	Yes
HFD5	Yes	No	No	Yes
HFD6	Yes	Yes	Yes	No
HFD7	No	No	Yes	Yes
HFD8	No	Yes	Yes	No
HFD9	Yes	Yes	No	Yes
HFD10	Yes	No	No	Yes
Fertility rate	0.5	0.6	0.5	0.6
HFD1+HFD1	No	Yes	Yes	No
HFD1+HFD2	No	No	Yes	No
HFD1+HFD3	Yes	No	No	Yes
HFD1+HFD4	No	No	Yes	No
HFD1+HFD5	Yes	No	No	Yes
HFD1+HFD6	No	Yes	No	No
HFD1+HFD7	Yes	No	Yes	Yes
HFD1+HFD8	No	Yes	No	No
HFD1+HFD9	No	Yes	No	Yes
HFD1+HFD10	Yes	No	Yes	No
Fertility rate	0.4	0.4	0.5	0.4

## Sheet: C. Pregnant rate
		Pregnant	Not pregnant
	NC	78.6	21.4
	HFD	68.2	31.8
	HFD1+HFD	58.8	41.2

## Sheet: E. Sperm count
		Sperm count		Sperm count		Sperm count		Sperm count
	NC1	19.2	NCD1	11.9	HFD1D1	14.2	HFD2D1	8.2
	NC2	17.1	NCD2	15.1	HFD1D2	13.9	HFD2D2	11.6
	NC3	16.3	NCD3	18.5	HFD1D3	12	HFD2D3	8.7
	NC4	23.5	NCD4	16.1	HFD1D4	9.1	HFD2D4	10.6
	NC5	19	NCD5	18.3	HFD1D5	14	HFD2D5	10.2
	NC6	23.2	NCD6	15.8	HFD1D6	14.1	HFD2D6	10.1
	NC7	17.2	NCD7	13.4	HFD1D7	12.9	HFD2D7	7.6
	NC8	16.2	NCD8	17	HFD1D8	10.7	HFD2D8	7.5
	NC9	18.7	NCD9	13.6	HFD1D9	11.5	HFD2D9	10.9
	NC10	17.7	NCD10	15.8	HFD1D10	8.6	HFD2D10	7.6

## Sheet: F. Sperm motility
	Sperm motility		Sperm motility		Sperm motility		Sperm motility
NC1	51	NCD1	53	HFD1D1	42	HFD2D1	41
NC2	63	NCD2	60	HFD1D2	40	HFD2D2	38
NC3	61	NCD3	59	HFD1D3	50	HFD2D3	44
NC4	78	NCD4	48	HFD1D4	46	HFD2D4	26
NC5	58	NCD5	44	HFD1D5	61	HFD2D5	38
NC6	69	NCD6	54	HFD1D6	64	HFD2D6	46
NC7	60	NCD7	52	HFD1D7	42	HFD2D7	40
NC8	49	NCD8	49	HFD1D8	43	HFD2D8	34
NC9	50	NCD9	57	HFD1D9	51	HFD2D9	32
NC10	60	NCD10	59	HFD1D10	36	HFD2D10	47

## Sheet: H. % total tubules
	Ⅰ-Ⅵ	Ⅶ-Ⅷ	Ⅺ-Ⅻ	Total		%Ⅰ-Ⅵ	%Ⅶ-Ⅷ	%Ⅺ-Ⅻ
NC1	94	56	59	209		44.9761	26.7943	28.2297
NC2	95	63	61	219		43.379	28.7671	27.8539
NC3	117	76	65	258		45.3488	29.4574	25.1938
NC4	116	69	65	250		46.4	27.6	26
NCD1	120	66	77	263		45.6274	25.0951	29.2776
NCD2	112	63	68	243		46.0905	25.9259	27.9835
NCD3	112	65	64	241		46.473	26.971	26.556
NCD4	105	64	71	240		43.75	26.6667	29.5833
HF1D1	104	58	77	239		43.5146	24.2678	32.2176
HF1D2	103	58	69	230		44.7826	25.2174	30
HF1D3	112	55	66	233		48.0687	23.6052	28.3262
HF1D4	101	52	75	228		44.2982	22.807	32.8947
HFD2D1	106	47	81	234		45.2991	20.0855	34.6154
HFD2D2	105	54	78	237		44.3038	22.7848	32.9114
HFD2D3	112	52	86	250		44.8	20.8	34.4
HFD2D4	105	50	75	230		45.6522	21.7391	32.6087
