# Supplementary material for: Multigenerational paternal obesity enhances the susceptibility to male subfertility in offspring via Wt1 N6-methyladenosine modification
Source: Nat Commun. 2024 Feb 14;15:1353. doi: 10.1038/s41467-024-45675-4 (PMC10866985; doi:10.1038/s41467-024-45675-4)
Supplement: Supplementary file 4 — Source data [file 41467_2024_45675_MOESM4_ESM.zip › Source data/Fig.10.xlsx]

## Sheet: Sample information
ID	Semen volume	Sperm concentration(M/ml)	PR%	Age	Height（m）	Weight（kg）	BMI	Somking	Alcohol driking	m6A
2023070808	3.3	45.6	23.7	30	1.71	80	27.3588	No	No	0.0251623
2023070821	1.6	27.2	8.7	32	1.81	86	26.2507	No	No	0.0213117
2023070832	4.8	22.4	67.5	26	1.72	85	28.7317	No	No	0.0420457
2023070902	6.8	19.6	30.8	34	1.8	85	26.2346	No	No	0.0284205
2023071026	3.9	14.5	28	27	1.7	77.5	26.8166	No	No	0.0184978
2023071036	3	9.5	51.4	23	1.75	92.5	30.2041	No	No	0.0301977
2023071039	3.1	48.3	39.7	28	1.78	90	28.4055	No	No	0.0189421
2023071114	7.7	24.5	43	38	1.78	95	29.9836	No	No	0.0322711
2023071134	4.4	15.9	24.1	33	1.68	78	27.6361	No	No	0.0220522
2023071204	2.5	41.6	17.7	30	1.73	75	25.0593	No	No	0.0142029
2023071309	3.2	4	10	31	1.65	79	29.0174	No	No	0.0371584
2023071325	4.2	34.7	46	29	1.65	70	25.7117	No	No	0.0182016
2023071319	1.9	20.4	31.2	31	1.66	72	26.1286	No	No	0.0223484
2023071402	2.7	38.9	32.1	29	1.6	70	27.3437	No	No	0.0294572
2023071424	5.2	42.8	45.3	28	1.68	81	28.699	No	No	0.0137586
2023071503	3.4	20.5	22.6	26	1.55	66.5	27.6795	No	No	0.0138607
2023071529	2.4	19.4	58.1	36	1.78	80	25.2493	No	No	0.0112589
2023071551	2.5	25	43.2	29	1.7	74.5	25.7785	No	No	0.0339103
2023071709	5.3	42.7	17.6	30	1.7	80	27.6817	No	No	0.0218194
2023071710	3.4	48.5	53.7	33	1.75	82.5	26.9388	No	No	0.0293188
2023071726	3.9	49.5	64.8	32	1.77	90	28.7274	No	No	0.0224316
2023071732	7.8	14.5	26.3	29	1.83	90	26.8745	No	No	0.0254925
2023071735	3.6	34.7	20.2	40	1.65	78	28.6501	No	No	0.0271761
2023071738	3.6	27.7	34.4	32	1.78	105	33.1398	No	No	0.0397262
2023071803	2.5	45.7	14.8	28	1.68	90	31.8878	No	No	0.0262578
2023071815	2.9	23.7	49.4	26	1.76	97	31.3146	No	No	0.0366652
2023071827	1.9	2.5	31.8	33	1.7	84	29.0657	No	No	0.042022
2023071829	2.9	21.8	47.8	27	1.78	80	25.2493	No	No	0.0245742
2023071841	5.4	5.5	21.7	40	1.6	70	27.3437	No	No	0.0403384
2023071904	2.2	37.9	34.2	28	1.75	85	27.7551	No	No	0.0153913
2023070819	1.9	88.7	52.1	26	1.81	60.5	18.4671	No	No	0.0147953
2023070825	2.2	51.3	39	35	1.69	70	24.5089	No	No	0.0356774
2023071008	3.1	94.2	56.2	30	1.65	60	22.0386	No	No	0.0142029
2023071011	3.4	234	48.8	29	1.8	71	21.9136	No	No	0.0133143
2023071016	2.1	86.7	84.2	28	1.72	55	18.5911	No	No	0.0184978
2023071017	4.1	92.5	65.6	28	1.79	77.5	24.1878	No	No	0.0226446
2023071038	2.1	136.8	52.7	36	1.76	68	21.9525	No	No	0.0131662
2023071104	3.5	92.8	65.4	28	1.68	54	19.1327	No	No	0.0161282
2023071119	4.8	51.1	72.8	31	1.7	70	24.2215	No	No	0.0344926
2023071123	2.6	157	84.1	31	1.68	67	23.7387	No	No	0.0278281
2023071304	5.7	103.8	56.9	30	1.71	65	22.2291	No	No	0.0155358
2023071330	5.9	127.7	54.4	31	1.7	60	20.7612	No	No	0.0186459
2023071512	4	104.3	63.5	31	1.7	70	24.2215	No	No	0.0182016
2023071514	2.5	208.9	57.4	38	1.76	70	22.5981	No	No	0.0161282
2023071517	3.5	73	39.7	28	1.7	71	24.5675	No	No	0.0233851
2023071521	4.2	140.5	68.9	35	1.75	60	19.5918	No	No	0.0104937
2023071524	2.6	128.1	61.6	29	1.68	56.5	20.0184	No	No	0.0124833
2023071527	2.7	85.1	60.2	36	1.73	65	21.7181	No	No	0.0277883
2023071543	3.5	104.1	63.5	34	1.75	70	22.8571	No	No	0.0308493
2023071546	3.7	221.1	65.8	29	1.72	57.5	19.4362	No	No	0.0120242
2023071549	2.7	132.9	38.5	27	1.76	74	23.8895	No	No	0.0247273
2023071554	2.5	114.5	70	29	1.74	63	20.8086	No	No	0.0149321
2023071558	1.7	140.4	47.9	36	1.75	72.5	23.6735	No	No	0.0235029
2023071715	4.5	88.1	42.4	31	1.68	70	24.8016	No	No	0.0247273
2023071717	3.2	99.2	71.5	28	1.7	70	24.2215	No	No	0.0354408
2023071757	3.8	132.5	78.1	22	1.83	75	22.3954	No	No	0.0134016
2023071804	7.6	164.3	44.9	30	1.86	80	23.1241	No	No	0.0155443
2023071806	2.1	88	79.6	33	1.67	65	23.3067	No	No	0.0242681
2023071826	3.2	83.4	36.8	29	1.78	70	22.0932	No	No	0.0225846
2023071828	4.1	185.5	56.9	33	1.78	73.5	23.1978	No	No	0.0155443
