# Supplementary material for: Multigenerational paternal obesity enhances the susceptibility to male subfertility in offspring via Wt1 N6-methyladenosine modification
Source: Nat Commun. 2024 Feb 14;15:1353. doi: 10.1038/s41467-024-45675-4 (PMC10866985; doi:10.1038/s41467-024-45675-4)
Supplement: Supplementary file 4 — Source data [file 41467_2024_45675_MOESM4_ESM.zip › Source data/Fig.2.xlsx]

## Sheet: A. Testicular weight
NC1	0.1718	NCD1	0.1909	HFD1D1	0.1901	HFD2D1	0.1606
NC2	0.2107	NCD2	0.1931	HFD1D2	0.1773	HFD2D2	0.177
NC3	0.184	NCD3	0.19	HFD1D3	0.1808	HFD2D3	0.1809
NC4	0.1802	NCD4	0.1987	HFD1D4	0.1813	HFD2D4	0.1841
NC5	0.2238	NCD5	0.199	HFD1D5	0.178	HFD2D5	0.1469
NC6	0.2048	NCD6	0.1796	HFD1D6	0.1934	HFD2D6	0.1786
NC7	0.211	NCD7	0.2003	HFD1D7	0.1956	HFD2D7	0.1812
NC8	0.1907	NCD8	0.205	HFD1D8	0.2076	HFD2D8	0.1745
NC9	0.2079	NCD9	0.194	HFD1D9	0.182	HFD2D9	0.1767
NC10	0.1933	NCD10	0.1983	HFD1D10	0.1654	HFD2D10	0.1748

## Sheet: B and C. Quantification of DDX4
	DDX4	β-Actin	DDX4/β-Actin		Standardization
NC1	99.3562	119.781	0.829482		0.869751
NC2	159.664	131.265	1.21635		1.2754
NC3	107.522	131.885	0.815273	0.953701	0.854852
NCD1	82.648	114.552	0.721486		0.756512
NCD2	101.239	106.61	0.949623		0.995724
NCD3	71.0824	103.046	0.68981		0.723298
HFD1D1	36.7693	107.575	0.341801		0.358394
HFD1D2	37.5548	102.018	0.36812		0.385991
HFD1D3	55.9207	100.718	0.55522		0.582174
HFD2D1	17.7193	127.856	0.138587		0.145315
HFD2D2	10.7686	133.493	0.0806677		0.0845839
HFD2D3	10.3461	124.26	0.0832619		0.087304
NC4	632.868	892.185	0.709346		0.837762
NC5	910.206	761.706	1.19496		1.41128
NC6	583.726	918.032	0.635845	0.846716	0.750954
NCD4	680.553	1027.06	0.662621		0.782577
NCD5	350.236	1022.04	0.342684		0.404721
NCD6	550.88	954.123	0.577368		0.681891
HFD1D4	516.833	886.717	0.582861		0.688378
HFD1D5	328.174	991.301	0.331054		0.390986
HFD1D6	255.486	893.541	0.285925		0.337687
HFD2D4	152.047	1134.28	0.134047		0.158314
HFD2D5	103.069	1001.81	0.102883		0.121509
HFD2D6	150.356	994.933	0.151121		0.178479

## Sheet: D. Relative mRNAs level
Chart	Pairing	Sample Name	Targets	References	Mean Cp	Mean Cp	Target/Ref	Normalized	Status
TRUE		NC1	Plzf	18S	27.2952	6	-0.174991	1.12896	0.780945
TRUE	B2/H2	NC2	Plzf	18S	27.5523	6.5939	-0.511851	1.42588	0.986337
TRUE	B3/H3	NC3	Plzf	18S	27.0203	6.38363	-0.833542	1.78205	1.23272
								1.44563	1
TRUE	B4/H4	NCd1	Plzf	18S	26.5533	6	-0.916954	1.88812	1.30609
TRUE	B5/H5	NCd2	Plzf	18S	26.6845	6.51488	-1.3006	2.46332	1.70398
TRUE	B6/H6	NCd3	Plzf	18S	26.5136	6	-0.956628	1.94077	1.34251
TRUE	B7/H7	HFD1D1	Plzf	18S	26.4874	6	-0.982873	1.9764	1.36715
TRUE	B8/H8	HFD1D2	Plzf	18S	26.7977	6.59949	-1.27204	2.41503	1.67057
TRUE	B9/H9	HFD1D3	Plzf	18S	27.1025	6.56215	-0.929878	1.90511	1.31784
TRUE	B10/H10	HFD2D1	Plzf	18S	26.5918	6	-0.878458	1.83841	1.2717
TRUE	B11/H11	HFD2D2	Plzf	18S	26.6425	6.48359	-1.3113	2.48164	1.71665
TRUE	B12/H12	HFD2D3	Plzf	18S	26.6853	6.63332	-1.41823	2.67257	1.84873
TRUE		NC4	Plzf	18S	28.6646	7.19433	0	1	0.961362
TRUE	B2/H2	NC5	Plzf	18S	28.5648	7.38562	-0.291099	1.22357	1.1763
TRUE	B3/H3	NC6	Plzf	18S	28.7733	7.14624	0.156821	0.897	0.862342
								1.04019	1
TRUE	B4/H4	NCd4	Plzf	18S	28.243	7.28427	-0.511545	1.42558	1.3705
TRUE	B5/H5	NCd5	Plzf	18S	28.3197	7.12947	-0.279967	1.21417	1.16725
TRUE	B6/H6	NCd6	Plzf	18S	28.0175	7.23958	-0.692358	1.61592	1.55349
TRUE	B7/H7	HFD1D4	Plzf	18S	28.0168	7.31424	-0.767658	1.7025	1.63672
TRUE	B8/H8	HFD1D5	Plzf	18S	27.9148	7.01648	-0.571902	1.48648	1.42905
TRUE	B9/H9	HFD1D6	Plzf	18S	27.8165	7.29462	-0.948402	1.92973	1.85517
TRUE	B10/H10	HFD2D4	Plzf	18S	28.0175	7.24979	-0.702526	1.62735	1.56447
TRUE	B11/H11	HFD2D5	Plzf	18S	27.9369	7.14972	-0.683104	1.60559	1.54355
TRUE	B12/H12	HFD2D6	Plzf	18S	27.6359	7.29573	-1.13007	2.18869	2.10413
TRUE		NC1	C-kit	18S	21.946	6	1.58e-05	1	0.80928
TRUE	C2/H2	NC2	C-kit	18S	21.901	6.5939	2.47e-05	1.557	1.26005
TRUE	C3/H3	NC3	C-kit	18S	22.1283	6.38363	1.82e-05	1.15	0.930672
								1.23567	1
TRUE	C4/H4	NCd1	C-kit	18S	21.8771	6	-0.0689027	1.04892	0.848869
TRUE	C5/H5	NCd2	C-kit	18S	22.7303	6.51488	0.269372	0.82968	0.671444
TRUE	C6/H6	NCd3	C-kit	18S	22.1055	6	0.159535	0.895314	0.724559
TRUE	C7/H7	HFD1D1	C-kit	18S	22.6157	6	0.669732	0.628623	0.508732
TRUE	C8/H8	HFD1D2	C-kit	18S	22.9114	6.59949	0.365934	0.775966	0.627974
TRUE	C9/H9	HFD1D3	C-kit	18S	23.5126	6.56215	1.00442	0.498469	0.403401
TRUE	C10/H10	HFD2D1	C-kit	18S	23.6053	6	1.6593	0.316592	0.256211
TRUE	C11/H11	HFD2D2	C-kit	18S	23.62	6.48359	1.19043	0.438171	0.354603
TRUE	C12/H12	HFD2D3	C-kit	18S	23.5987	6.63332	1.01934	0.493342	0.399251
TRUE		NC4	C-kit	18S	22.6862	7.19433	0	1	0.979013
TRUE	C2/H2	NC5	C-kit	18S	22.6563	7.38562	-0.221254	1.16575	1.14128
TRUE	C3/H3	NC6	C-kit	18S	22.7925	7.14624	0.154308	0.898563	0.879705
								1.02144	1
TRUE	C4/H4	NCd4	C-kit	18S	22.6286	7.28427	-0.147633	1.10775	1.0845
TRUE	C5/H5	NCd5	C-kit	18S	22.8977	7.12947	0.276301	0.825706	0.808377
TRUE	C6/H6	NCd6	C-kit	18S	22.8044	7.23958	0.0728676	0.950746	0.930793
TRUE	C7/H7	HFD1D4	C-kit	18S	22.9936	7.31424	0.187416	0.878177	0.859747
TRUE	C8/H8	HFD1D5	C-kit	18S	23.0285	7.01648	0.520094	0.697327	0.682692
TRUE	C9/H9	HFD1D6	C-kit	18S	23.4068	7.29462	0.620219	0.650572	0.636919
TRUE	C10/H10	HFD2D4	C-kit	18S	23.5926	7.24979	0.850856	0.554456	0.542819
TRUE	C11/H11	HFD2D5	C-kit	18S	23.6868	7.14972	1.04519	0.484581	0.474411
TRUE	C12/H12	HFD2D6	C-kit	18S	23.5465	7.29573	0.758808	0.590984	0.578582
TRUE		NC1	Smc3	18S	19.1065	6	0.000113	1	0.794281
TRUE	D2/H2	NC2	Smc3	18S	19.1325	6.5939	0.000168	1.482	1.17712
TRUE	D3/H3	NC3	Smc3	18S	19.1167	6.38363	0.000147	1.295	1.02859
								1.259	1
TRUE	D4/H4	NCd1	Smc3	18S	19.6426	6	0.536098	0.689633	0.547763
TRUE	D5/H5	NCd2	Smc3	18S	19.6244	6.51488	0.00307632	0.99787	0.792589
TRUE	D6/H6	NCd3	Smc3	18S	19.2884	6	0.181931	0.881522	0.700177
TRUE	D7/H7	HFD1D1	Smc3	18S	19.9948	6	0.888309	0.540247	0.429108
TRUE	D8/H8	HFD1D2	Smc3	18S	20.8058	6.59949	1.0999	0.466549	0.370571
TRUE	D9/H9	HFD1D3	Smc3	18S	20.2898	6.56215	0.621226	0.650118	0.516377
TRUE	D10/H10	HFD2D1	Smc3	18S	20.7609	6	1.65441	0.317668	0.252317
TRUE	D11/H11	HFD2D2	Smc3	18S	21	6.48359	1.41	0.376313	0.298898
TRUE	D12/H12	HFD2D3	Smc3	18S	21.9817	6.63332	2.24191	0.211406	0.167916
TRUE		NC4	Smc3	18S	20.5613	7.19433	0	1	0.968883
TRUE	D2/H2	NC5	Smc3	18S	20.4837	7.38562	-0.26898	1.20496	1.16746
TRUE	D3/H3	NC6	Smc3	18S	20.6791	7.14624	0.165868	0.891392	0.863655
								1.03212	1
TRUE	D4/H4	NCd4	Smc3	18S	20.7837	7.28427	0.13239	0.912319	0.883931
TRUE	D5/H5	NCd5	Smc3	18S	20.8927	7.12947	0.396166	0.759875	0.73623
TRUE	D6/H6	NCd6	Smc3	18S	20.8624	7.23958	0.255787	0.83753	0.811469
TRUE	D7/H7	HFD1D4	Smc3	18S	21.2277	7.31424	0.546428	0.684713	0.663407
TRUE	D8/H8	HFD1D5	Smc3	18S	21.1049	7.01648	0.721421	0.6065	0.587627
TRUE	D9/H9	HFD1D6	Smc3	18S	21.1036	7.29462	0.441955	0.736136	0.71323
TRUE	D10/H10	HFD2D4	Smc3	18S	21.5697	7.24979	0.952934	0.516581	0.500507
TRUE	D11/H11	HFD2D5	Smc3	18S	21.6028	7.14972	1.08602	0.47106	0.456403
TRUE	D12/H12	HFD2D6	Smc3	18S	21.8058	7.29573	1.14305	0.452802	0.438713
TRUE		NC1	Acrv1	18S	17.0857	6	0.00046	1	0.829646
TRUE	E2/H2	NC2	Acrv1	18S	17.1953	6.5939	0.000644	1.399	1.16067
TRUE	E3/H3	NC3	Acrv1	18S	17.1863	6.38363	0.00056	1.217	1.00968
								1.20533	1
TRUE	E4/H4	NCd1	Acrv1	18S	17.5562	6	0.47046	0.721734	0.598784
TRUE	E5/H5	NCd2	Acrv1	18S	17.7048	6.51488	0.10422	0.930308	0.771826
TRUE	E6/H6	NCd3	Acrv1	18S	17.4053	6	0.319588	0.801299	0.664794
TRUE	E7/H7	HFD1D1	Acrv1	18S	18.1505	6	1.06473	0.478062	0.396623
TRUE	E8/H8	HFD1D2	Acrv1	18S	18.6963	6.59949	1.01109	0.496171	0.411646
TRUE	E9/H9	HFD1D3	Acrv1	18S	18.4035	6.56215	0.755608	0.592297	0.491396
TRUE	E10/H10	HFD2D1	Acrv1	18S	19.3714	6	2.28562	0.205098	0.170159
TRUE	E11/H11	HFD2D2	Acrv1	18S	19.1009	6.48359	1.53159	0.345895	0.286971
TRUE	E12/H12	HFD2D3	Acrv1	18S	19.0391	6.63332	1.32006	0.400517	0.332288
TRUE		NC4	Acrv1	18S	18.1024	7.19433	0	1	0.974166
TRUE	E2/H2	NC5	Acrv1	18S	18.1397	7.38562	-0.153976	1.11263	1.08389
TRUE	E3/H3	NC6	Acrv1	18S	18.1028	7.14624	0.0485211	0.966927	0.941947
								1.02652	1
TRUE	E4/H4	NCd4	Acrv1	18S	18.2503	7.28427	0.0580431	0.960566	0.935751
TRUE	E5/H5	NCd5	Acrv1	18S	18.3958	7.12947	0.358292	0.780088	0.759935
TRUE	E6/H6	NCd6	Acrv1	18S	18.5477	7.23958	0.400084	0.757814	0.738236
TRUE	E7/H7	HFD1D4	Acrv1	18S	18.5936	7.31424	0.371296	0.773088	0.753116
TRUE	E8/H8	HFD1D5	Acrv1	18S	18.6946	7.01648	0.77005	0.586397	0.571248
TRUE	E9/H9	HFD1D6	Acrv1	18S	18.7937	7.29462	0.591023	0.663872	0.646721
TRUE	E10/H10	HFD2D4	Acrv1	18S	19.2239	7.24979	1.06604	0.477628	0.465289
TRUE	E11/H11	HFD2D5	Acrv1	18S	19.3675	7.14972	1.30974	0.403393	0.392972
TRUE	E12/H12	HFD2D6	Acrv1	18S	19.2759	7.29573	1.07219	0.475598	0.463311
TRUE		NC1	Izomo3	18S	18.4677	6	0	1	0.817006
TRUE	F2/H2	NC2	Izomo3	18S	18.4894	6.5939	-0.572234	1.48682	1.21474
TRUE	F3/H3	NC3	Izomo3	18S	18.6063	6.38363	-0.245035	1.18512	0.968251
								1.22398	1
TRUE	F4/H4	NCd1	Izomo3	18S	18.6201	6	0.152339	0.899791	0.735134
TRUE	F5/H5	NCd2	Izomo3	18S	19.4774	6.51488	0.494829	0.709646	0.579784
TRUE	F6/H6	NCd3	Izomo3	18S	18.8007	6	0.333022	0.793872	0.648597
TRUE	F7/H7	HFD1D1	Izomo3	18S	19.7331	6	1.26537	0.415992	0.339868
TRUE	F8/H8	HFD1D2	Izomo3	18S	19.7261	6.59949	0.658905	0.633359	0.517458
TRUE	F9/H9	HFD1D3	Izomo3	18S	19.9289	6.56215	0.899089	0.536225	0.438099
TRUE	F10/H10	HFD2D1	Izomo3	18S	20.5412	6	2.07348	0.237585	0.194109
TRUE	F11/H11	HFD2D2	Izomo3	18S	20.6756	6.48359	1.7243	0.302645	0.247263
TRUE	F12/H12	HFD2D3	Izomo3	18S	20.5075	6.63332	1.4065	0.377225	0.308195
TRUE		NC4	Izomo3	18S	19.3975	7.19433	0	1	0.958116
TRUE	F2/H2	NC5	Izomo3	18S	19.2947	7.38562	-0.294143	1.22616	1.1748
TRUE	F3/H3	NC6	Izomo3	18S	19.4935	7.14624	0.144027	0.904989	0.867085
								1.04372	1
TRUE	F4/H4	NCd4	Izomo3	18S	19.5935	7.28427	0.106	0.929161	0.890243
TRUE	F5/H5	NCd5	Izomo3	18S	19.5957	7.12947	0.263013	0.833346	0.798442
TRUE	F6/H6	NCd6	Izomo3	18S	19.4836	7.23958	0.0408613	0.972074	0.93136
TRUE	F7/H7	HFD1D4	Izomo3	18S	20.1254	7.31424	0.607944	0.656131	0.62865
TRUE	F8/H8	HFD1D5	Izomo3	18S	20.2393	7.01648	1.01959	0.493257	0.472597
TRUE	F9/H9	HFD1D6	Izomo3	18S	20.0289	7.29462	0.531116	0.692019	0.663034
TRUE	F10/H10	HFD2D4	Izomo3	18S	20.7979	7.24979	1.34491	0.393679	0.37719
TRUE	F11/H11	HFD2D5	Izomo3	18S	20.5022	7.14972	1.14926	0.450857	0.431973
TRUE	F12/H12	HFD2D6	Izomo3	18S	20.5933	7.29573	1.09435	0.468349	0.448732

## Sheet: E and F. Relative proteins leve
	PLZF	β-Actin	PLZF/β-Actin		Standardization
NC1	100.466	797.38	0.125995		0.774654
NC2	186.671	990.068	0.188544		1.15922
NC3	186.642	1076.36	0.173402	0.162647	1.06612
NCD1	413.535	940.954	0.439485		2.70208
NCD2	262.891	793.543	0.331287		2.03685
NCD3	291.69	886.791	0.328927		2.02234
HFD1D1	377.429	979.709	0.385246		2.36861
HFD1D2	286.137	987.253	0.289832		1.78197
HFD1D3	349.903	1005.39	0.348028		2.13978
HFD2D1	339.228	1042.54	0.325387		2.00057
HFD2D2	294.125	960.771	0.306134		1.8822
HFD2D3	429.422	914.256	0.469695		2.88782
NC4	45.7348	1370.82	0.0333632		0.196882
NC5	333.767	1113.8	0.299667		1.76839
NC6	222.751	1270.38	0.175343	0.169458	1.03473
NCD4	619.363	1157.31	0.535177		3.15818
NCD5	241.043	1293.37	0.186368		1.09979
NCD6	514.719	1140.43	0.451335		2.66341
HFD1D4	297.434	1410.24	0.210911		1.24462
HFD1D5	367.221	1356.78	0.270657		1.5972
HFD1D6	552.827	1218.88	0.453552		2.6765
HFD2D4	697.712	1400.54	0.498175		2.93982
HFD2D5	864.376	1302.04	0.663862		3.91757
HFD2D6	513.143	1380.81	0.371625		2.19303
	C-KIT	β-Actin	C-KIT/β-Actin		Standardization
NC1	616.422	797.38	0.773059		1.21368
NC2	642.763	990.068	0.649211		1.01925
NC3	525.895	1076.36	0.488588	0.636953	0.767071
NCD1	575.591	940.954	0.61171		0.96037
NCD2	426.119	793.543	0.536983		0.84305
NCD3	505.076	886.791	0.569555		0.894188
HFD1D1	263.573	979.709	0.269032		0.422374
HFD1D2	385.606	987.253	0.390585		0.613208
HFD1D3	333.947	1005.39	0.332158		0.521479
HFD2D1	98.7107	1042.54	0.0946831		0.14865
HFD2D2	265.508	960.771	0.276349		0.433862
HFD2D3	112.52	914.256	0.123072		0.19322
NC4	854.808	1370.82	0.623576		0.858123
NC5	883.315	1113.8	0.793068		1.09137
NC6	969.778	1270.38	0.763379	0.726674	1.05051
NCD4	667.33	1157.31	0.576624		0.793511
NCD5	291.387	1293.37	0.225293		0.310033
NCD6	712.861	1140.43	0.625078		0.86019
HFD1D4	193.564	1410.24	0.137256		0.188883
HFD1D5	331.651	1356.78	0.244441		0.336383
HFD1D6	149.546	1218.88	0.122691		0.168839
HFD2D4	22.2528	1400.54	0.0158887		0.021865
HFD2D5	52.0564	1302.04	0.0399806		0.0550186
HFD2D6	23.1466	1380.81	0.016763		0.0230682
	SYCP3	β-Actin	SYCP3/β-Actin		Standardization
NC1	709.353	797.38	0.889605		1.30942
NC2	651.14	990.068	0.657672		0.968036
NC3	528.369	1076.36	0.490886	0.679388	0.722542
NCD1	320.272	940.954	0.340369		0.500994
NCD2	403.943	793.543	0.509037		0.749259
NCD3	470.378	886.791	0.530427		0.780742
HFD1D1	158.67	979.709	0.161956		0.238385
HFD1D2	228.538	987.253	0.231489		0.340731
HFD1D3	114.496	1005.39	0.113883		0.167625
HFD2D1	67.8921	1042.54	0.0651219		0.0958538
HFD2D2	62.5807	960.771	0.0651359		0.0958745
HFD2D3	42.1617	914.256	0.0461158		0.0678786
NC4	165.615	1370.82	0.120815		0.637582
NC5	328.824	1113.8	0.295229		1.55803
NC6	193.635	1270.38	0.152423	0.189489	0.804392
NCD4	195.289	1157.31	0.168744		0.890523
NCD5	195.408	1293.37	0.151085		0.797327
NCD6	217.586	1140.43	0.190792		1.00688
HFD1D4	121.345	1410.24	0.0860462		0.454096
HFD1D5	71.1577	1356.78	0.0524461		0.276777
HFD1D6	60.3396	1218.88	0.049504		0.26125
HFD2D4	46.612	1400.54	0.0332816		0.175638
HFD2D5	29.2353	1302.04	0.0224534		0.118494
HFD2D6	27.2413	1380.81	0.0197285		0.104114

## Sheet: G and H. SYCP3+ cells
Group	Section1	Section2	Section3	Section4	Section5	mean
NC1	74	76	80	82		78
NC2	84	69	58	82		73.25
NC3	95	82	76			84.3333
NC4	77	92	59			76
NCd1	71	68	79			72.6667
NCd2	60	76	67	63		66.5
NCd3	66	66	65			65.6667
NCd4	51	75	61			62.3333
HFD1D1	59	59	52	65		58.75
HFD1D2	62	63	48	59		58
HFD1D3	67	50	49			55.3333
HFD1D4	60	48	42			50
HFD2D1	54	48	48	45		48.75
HFD2D2	52	36	61	48		49.25
HFD2D3	27	34	60	40	50	42.2
HFD2D4	24	38	46	54	37	39.8
