# Supplementary material for: Multigenerational paternal obesity enhances the susceptibility to male subfertility in offspring via Wt1 N6-methyladenosine modification
Source: Nat Commun. 2024 Feb 14;15:1353. doi: 10.1038/s41467-024-45675-4 (PMC10866985; doi:10.1038/s41467-024-45675-4)
Supplement: Supplementary file 4 — Source data [file 41467_2024_45675_MOESM4_ESM.zip › Source data/Fig.3.xlsx]

## Sheet: C. Testicular RA level
	1	2	3	4	5	6	7	8	9	10	11	12
A	0	0.117	0	0.151	0	0.181	0	0	0	0	0	0	450
B	0.001	0.127	0	0.153	0	0.189	0	0	0	0	0	0	450
C	0	0.175	0	0.132	0	0.2	0	0.001	0	0	0	0	450
D	0	0.24	0	0.136	0	0.216	0	0	0	0	0	0	450
E	0	0.778	0	0.153	0	0.259	0	0	0	0	0	0	450
F	0	2.715	0	0.161	0	0.248	0	0	0	0	0	0	450
G	0	3.292	0	0.17	0	0.229	0	0	0	0	0	0	450
H	0	3.445	0	0.166	0	0.221	0	0	0	0	0	0	450
	1	2	3	4	5	6	7	8	9	10	11	12
A	0	0.128	0	0.108	0	0.11	0	0	0	0	0	0	570
B	0.001	0.12	0	0.112	0	0.11	0	0	0	0	0	0	570
C	0	0.107	0	0.101	0	0.109	0	0	0	0	0	0	570
D	0	0.118	0	0.104	0	0.108	0	0	0	0	0	0	570
E	0	0.11	0	0.11	0	0.111	0	0	0	0	0	0	570
F	0	0.121	0	0.114	0	0.105	0	0	0	0	0	0	570
G	0	0.118	0	0.107	0	0.111	0	0	0	0	0	0	570
H	0	0.148	0	0.106	0	0.113	0	0	0	0	0	0	570
					OD	Concentration
		0.117	0.116	0.001
		0.127	0.12	0.007	0.006	800
		0.175	0.107	0.068	0.067	400
		0.24	0.118	0.122	0.121	200
		0.778	0.11	0.668	0.667	100
		2.715	0.121	2.594	2.593	50
		3.292	0.118	3.174	3.173	25
		3.445	0.148	3.297	3.296	0
	NC	0.151	0.108	0.043	0.042	473.072	425.765	8.51529
		0.153	0.112	0.041	0.04	478.663	430.797	8.61594
		0.132	0.101	0.031	0.03	511.632	460.468	9.20937
		0.136	0.104	0.032	0.031	507.874	457.086	9.14173
	NCD	0.153	0.11	0.043	0.042	473.072	425.765	8.51529
		0.161	0.114	0.047	0.046	462.646	416.382	8.32764
		0.17	0.107	0.063	0.062	428.439	385.595	7.7119
		0.166	0.106	0.06	0.059	434.123	390.711	7.81421
	HFD1D	0.181	0.11	0.071	0.07	414.531	373.078	7.46156
		0.189	0.11	0.079	0.078	402.13	361.917	7.23834
		0.2	0.109	0.091	0.09	385.731	347.158	6.94315
		0.216	0.108	0.108	0.107	365.903	329.312	6.58625
	HFD2D	0.259	0.111	0.148	0.147	329.505	296.555	5.93109
		0.248	0.105	0.143	0.142	333.471	300.124	6.00248
		0.229	0.111	0.118	0.117	355.664	320.097	6.40195
		0.221	0.113	0.108	0.107	365.903	329.312	6.58625

## Sheet: D and E. Relative protein level
	RARa	β-Actin	RARa/β-Actin		Standardization
NC1	600.566	823.508	0.729278		1.00148
NC2	703.786	848.37	0.829575		1.13921
NC3	520.714	832.146	0.625749	0.7282	0.859308
NCD1	524.087	774.896	0.676332		0.928772
NCD2	375.728	755.163	0.497545		0.683253
NCD3	292.963	834.261	0.351165		0.482236
HFD1D1	189.053	834.261	0.226612		0.311194
HFD1D2	250.848	852.226	0.294344		0.404207
HFD1D3	260.337	877.407	0.296713		0.40746
HFD2D1	99.9729	860.057	0.11624		0.159626
HFD2D2	116.231	881.616	0.131839		0.181048
HFD2D3	136.861	934.45	0.146461		0.201128
NC4	1586.91	1120.12	1.41673		1.23018
NC5	1086.8	1029.59	1.05557		0.916572
NC6	1107.58	1127.14	0.982645	1.15165	0.85325
NCD4	834.262	1170.73	0.712597		0.618762
NCD5	874.513	1132.56	0.772158		0.67048
NCD6	1124.52	1194.86	0.941132		0.817203
HFD1D4	797.625	1287.65	0.619441		0.537873
HFD1D5	723.807	1026.35	0.705226		0.612361
HFD1D6	679.498	1308.82	0.519167		0.450803
HFD2D4	255.784	1070.41	0.238958		0.207492
HFD2D5	344.812	1053.73	0.32723		0.28414
HFD2D6	413.764	1284.77	0.322054		0.279646
	STRA8	β-Actin	STRA8/β-Actin		Standardization
NC1	705.488	800.834	0.880942		1.24837
NC2	619.128	837.996	0.73882		1.04697
NC3	401.399	807.221	0.49726	0.705674	0.70466
NCD1	506.541	771.942	0.656191		0.929878
NCD2	250.761	707.377	0.354495		0.502349
NCD3	358.197	768.37	0.466178		0.660613
HFD1D1	221.774	739.801	0.299775		0.424806
HFD1D2	206.668	735.596	0.280953		0.398134
HFD1D3	217.653	590.297	0.368718		0.522504
HFD2D1	76.171	831.509	0.0916058		0.129813
HFD2D2	86.9607	877.052	0.0991512		0.140506
HFD2D3	86.3392	679.088	0.12714		0.180168
NC4	1458.89	1120.12	1.30244		0.994553
NC5	1401.75	1029.59	1.36147		1.03962
NC6	1425.63	1127.14	1.26482	1.30958	0.965823
NCD4	1035.52	1170.73	0.884502		0.675411
NCD5	876.979	1132.56	0.774335		0.591287
NCD6	816.35	1194.86	0.683216		0.521708
HFD1D4	472.128	1287.65	0.366657		0.279982
HFD1D5	565.331	1026.35	0.550818		0.420608
HFD1D6	301.795	1308.82	0.230586		0.176076
HFD2D4	244.178	1070.41	0.228116		0.174191
HFD2D5	110.944	1053.73	0.105287		0.080398
HFD2D6	123.08	1284.77	0.0957998		0.0731533

## Sheet: F. Relative mRNAs level
Chart	Pairing	Sample Name	Targets	References	Mean Cp	Mean Cp	Target/Ref	Normalized	Status
TRUE		NC1	Aldh1a1	18S	16.5788	9.74335	0	1	1.09661
TRUE	B2/H2	NC2	Aldh1a1	18S	16.1468	9.0646	0.246741	0.842798	0.924225
TRUE	B3/H3	NC3	Aldh1a1	18S	16.1283	9.12939	0.16344	0.892893	0.97916
								0.911897	1
TRUE	B4/H4	NCd1	Aldh1a1	18S	16.4471	9.24452	0.367177	0.775298	0.850203
TRUE	B5/H5	NCd2	Aldh1a1	18S	16.0979	8.58182	0.680644	0.623887	0.684164
TRUE	B6/H6	NCd3	Aldh1a1	18S	16.0056	8.43902	0.731103	0.602443	0.660648
TRUE	B7/H7	HFD1D1	Aldh1a1	18S	16.52	8.70578	0.978737	0.507424	0.556449
TRUE	B8/H8	HFD1D2	Aldh1a1	18S	16.741	8.74064	1.1649	0.445996	0.489086
TRUE	B9/H9	HFD1D3	Aldh1a1	18S	16.7814	8.59449	1.35144	0.391901	0.429764	上限
TRUE	B10/H10	HFD2D1	Aldh1a1	18S	17.9969	8.85402	2.30745	0.202017	0.221535	0.303197
TRUE	B11/H11	HFD2D2	Aldh1a1	18S	17.7954	8.7698	2.19019	0.219123	0.240294	0.53351
TRUE	B12/H12	HFD2D3	Aldh1a1	18S	17.6713	9.29267	1.54313	0.34314	0.376292	0.786336
										-0.0128768
TRUE		NC4	Aldh1a1	18S	17.2949	8.13282	0	1	1.02301	0.375473
TRUE	A2/H2	NC5	Aldh1a1	18S	17.3589	8.22798	-0.031132	1.02181	1.04532	0.628299
TRUE	A3/H3	NC6	Aldh1a1	18S	17.4906	8.19358	0.134931	0.910714	0.931668	-0.243189
								0.977509	1	-0.0851522
TRUE	A4/H4	NCd4	Aldh1a1	18S	17.4865	8.29744	0.0269849	0.981469	1.00405	0.397986
TRUE	A5/H5	NCd5	Aldh1a1	18S	17.4079	8.10839	0.137429	0.909138	0.930056	-0.496015
TRUE	A6/H6	NCd6	Aldh1a1	18S	17.7058	8.39477	0.148954	0.901904	0.922655	-0.337978
TRUE	A7/H7	HFD1D4	Aldh1a1	18S	17.7595	8.28493	0.312475	0.805259	0.823787	-0.107665
TRUE	A8/H8	HFD1D5	Aldh1a1	18S	17.9348	8.09238	0.68032	0.624027	0.638385
TRUE	A9/H9	HFD1D6	Aldh1a1	18S	17.9376	8.29346	0.482052	0.715959	0.732432
TRUE	A10/H10	HFD2D4	Aldh1a1	18S	18.4892	8.2958	1.03136	0.489249	0.500506
TRUE	A11/H11	HFD2D5	Aldh1a1	18S	18.5975	8.10349	1.33192	0.397239	0.406379
TRUE	A12/H12	HFD2D6	Aldh1a1	18S	18.6974	8.2089	1.32638	0.398767	0.407942
TRUE		NC1	Aldh1a2	18S	23.8782	9.74335	0	1	1.09633
TRUE	G2/H2	NC2	Aldh1a2	18S	23.3068	9.0646	0.107356	0.928288	1.01771
TRUE	G3/H3	NC3	Aldh1a2	18S	23.5716	9.12939	0.307359	0.80812	0.885964
								0.912136	1
TRUE	G4/H4	NCd1	Aldh1a2	18S	23.6803	9.24452	0.300919	0.811735	0.889928
TRUE	G5/H5	NCd2	Aldh1a2	18S	23.2342	8.58182	0.517529	0.698567	0.765859
TRUE	G6/H6	NCd3	Aldh1a2	18S	23.1839	8.43902	0.610033	0.655182	0.718294
TRUE	G7/H7	HFD1D1	Aldh1a2	18S	23.5686	8.70578	0.72798	0.603749	0.661906
TRUE	G8/H8	HFD1D2	Aldh1a2	18S	23.8757	8.74064	1.00026	0.499908	0.548063
TRUE	G9/H9	HFD1D3	Aldh1a2	18S	23.6557	8.59449	0.926431	0.526158	0.576842
TRUE	G10/H10	HFD2D1	Aldh1a2	18S	24.5084	8.85402	1.51951	0.348804	0.382403	上限
TRUE	G11/H11	HFD2D2	Aldh1a2	18S	24.0022	8.7698	1.0976	0.467292	0.512306	0.252797
TRUE	G12/H12	HFD2D3	Aldh1a2	18S	24.762	9.29267	1.33455	0.396516	0.434711	0.472501
										0.64762
TRUE		NC4	Aldh1a2	18S	24.1372	8.13282	0	1	1.01697	0.00515793
TRUE	B2/H2	NC5	Aldh1a2	18S	24.3943	8.22798	0.161912	0.89384	0.909012	0.348681
TRUE	B3/H3	NC6	Aldh1a2	18S	24.1192	8.19358	-0.07873	1.05609	1.07401	0.523801
								0.983309	1	-0.214546
TRUE	B4/H4	NCd4	Aldh1a2	18S	24.1957	8.29744	-0.106098	1.07631	1.09458	-0.0907267
TRUE	B5/H5	NCd5	Aldh1a2	18S	24.3957	8.10839	0.282943	0.821913	0.835864	0.304097
TRUE	B6/H6	NCd6	Aldh1a2	18S	24.4936	8.39477	0.0944064	0.936658	0.952557	-0.389665
TRUE	B7/H7	HFD1D4	Aldh1a2	18S	24.5197	8.28493	0.230423	0.852385	0.866853	-0.265846
TRUE	B8/H8	HFD1D5	Aldh1a2	18S	24.8297	8.09238	0.732953	0.601671	0.611884	-0.0461418
TRUE	B9/H9	HFD1D6	Aldh1a2	18S	24.8928	8.29346	0.594941	0.662072	0.67331
TRUE	G10/H10	HFD2D4	Aldh1a2	18S	24.9938	8.2958	0.693562	0.618325	0.628821
TRUE	G11/H11	HFD2D5	Aldh1a2	18S	25.2834	8.10349	1.17552	0.442725	0.45024
TRUE	G12/H12	HFD2D6	Aldh1a2	18S	25.2975	8.2089	1.08419	0.471657	0.479663
TRUE		NC1	Aldh1a3	18S	25.2665	9.74335	0	1	1.12747
TRUE	C2/H2	NC2	Aldh1a3	18S	24.7692	9.0646	0.181446	0.881819	0.994222
TRUE	C3/H3	NC3	Aldh1a3	18S	25.0129	9.12939	0.360285	0.779011	0.87831
								0.886943	1
TRUE	C4/H4	NCd1	Aldh1a3	18S	24.949	9.24452	0.181235	0.881948	0.994368
TRUE	C5/H5	NCd2	Aldh1a3	18S	24.6435	8.58182	0.538509	0.688482	0.776242
TRUE	C6/H6	NCd3	Aldh1a3	18S	24.5613	8.43902	0.599063	0.660183	0.744335
TRUE	C7/H7	HFD1D1	Aldh1a3	18S	25.2881	8.70578	1.05914	0.479918	0.541092
TRUE	C8/H8	HFD1D2	Aldh1a3	18S	24.7947	8.74064	0.530899	0.692123	0.780347
TRUE	C9/H9	HFD1D3	Aldh1a3	18S	25.1427	8.59449	1.02501	0.491406	0.554044
TRUE	C10/H10	HFD2D1	Aldh1a3	18S	25.3476	8.85402	0.970384	0.51037	0.575426
TRUE	C11/H11	HFD2D2	Aldh1a3	18S	25.2951	8.7698	1.00213	0.499262	0.562902
TRUE	C12/H12	HFD2D3	Aldh1a3	18S	25.559	9.29267	0.743164	0.597428	0.673581
TRUE		NC4	Aldh1a3	18S	25.5948	8.13282	0	1	0.925721
TRUE	C2/H2	NC5	Aldh1a3	18S	25.5835	8.22798	-0.106455	1.07658	0.996612
TRUE	C3/H3	NC6	Aldh1a3	18S	25.4363	8.19358	-0.219262	1.16414	1.07767
								1.08024	1
TRUE	C4/H4	NCd4	Aldh1a3	18S	25.6951	8.29744	-0.0643447	1.04561	0.967943
TRUE	C5/H5	NCd5	Aldh1a3	18S	25.7024	8.10839	0.132018	0.912554	0.84477
TRUE	C6/H6	NCd6	Aldh1a3	18S	25.9029	8.39477	0.0461123	0.968543	0.8966
TRUE	C7/H7	HFD1D4	Aldh1a3	18S	26.0024	8.28493	0.255457	0.837722	0.775497
TRUE	C8/H8	HFD1D5	Aldh1a3	18S	26.4029	8.09238	0.848503	0.555361	0.514109
TRUE	C9/H9	HFD1D6	Aldh1a3	18S	26.2035	8.29346	0.448054	0.733031	0.678582
TRUE	C10/H10	HFD2D4	Aldh1a3	18S	26.6058	8.2958	0.848031	0.555542	0.514277
TRUE	C11/H11	HFD2D5	Aldh1a3	18S	26.7046	8.10349	1.13912	0.454036	0.42031
TRUE	C12/H12	HFD2D6	Aldh1a3	18S	26.7935	8.2089	1.12259	0.459268	0.425154
TRUE		NC1	Rdh10	18S	18.9262	9.74335	0	1	1.11723
TRUE	A2/H2	NC2	Rdh10	18S	18.4492	9.0646	0.201787	0.869473	0.971404
TRUE	A3/H3	NC3	Rdh10	18S	18.606	9.12939	0.293832	0.815733	0.911363
								0.895068	1
TRUE	A4/H4	NCd1	Rdh10	18S	18.581	9.24452	0.153618	0.898993	1.00438
TRUE	A5/H5	NCd2	Rdh10	18S	18.2034	8.58182	0.43877	0.737763	0.824253
TRUE	A6/H6	NCd3	Rdh10	18S	18.2418	8.43902	0.619974	0.650683	0.726964
TRUE	A7/H7	HFD1D1	Rdh10	18S	18.5623	8.70578	0.673675	0.626908	0.700402
TRUE	A8/H8	HFD1D2	Rdh10	18S	18.471	8.74064	0.547514	0.684198	0.764408
TRUE	A9/H9	HFD1D3	Rdh10	18S	18.7919	8.59449	1.01465	0.494949	0.552973
TRUE	A10/H10	HFD2D1	Rdh10	18S	18.8385	8.85402	0.801651	0.573692	0.640948
TRUE	A11/H11	HFD2D2	Rdh10	18S	18.8236	8.7698	0.871009	0.546764	0.610863
TRUE	A12/H12	HFD2D3	Rdh10	18S	19.0075	9.29267	0.531989	0.691601	0.772679
TRUE		NC4	Rdh10	18S	20.0685	8.13282	0	1	1.13333
TRUE	G2/H2	NC5	Rdh10	18S	20.4967	8.22798	0.333092	0.793833	0.899674
TRUE	G3/H3	NC6	Rdh10	18S	20.3582	8.19358	0.228982	0.853237	0.966997
								0.882357	1
TRUE	G4/H4	NCd4	Rdh10	18S	20.3928	8.29744	0.159641	0.895248	1.01461
TRUE	G5/H5	NCd5	Rdh10	18S	20.3986	8.10839	0.354521	0.782129	0.886409
TRUE	G6/H6	NCd6	Rdh10	18S	20.4969	8.39477	0.166492	0.891006	1.0098
TRUE	G7/H7	HFD1D4	Rdh10	18S	20.485	8.28493	0.264382	0.832555	0.943558
TRUE	G8/H8	HFD1D5	Rdh10	18S	20.9859	8.09238	0.957883	0.514812	0.583451
TRUE	G9/H9	HFD1D6	Rdh10	18S	20.6967	8.29346	0.4676	0.723167	0.819585
TRUE	G10/H10	HFD2D4	Rdh10	18S	21.0484	8.2958	0.816877	0.56767	0.643356
TRUE	G11/H11	HFD2D5	Rdh10	18S	20.9028	8.10349	0.86367	0.549553	0.622824
TRUE	G12/H12	HFD2D6	Rdh10	18S	20.8479	8.2089	0.703281	0.614174	0.696061
TRUE		NC1	Cyp26a1	18S	24.7905	9.74335	0	1	1.13274
TRUE	D2/H2	NC2	Cyp26a1	18S	24.2744	9.0646	0.162675	0.893367	1.01195
TRUE	D3/H3	NC3	Cyp26a1	18S	24.5818	9.12939	0.405281	0.755089	0.855316
								0.882819	1
TRUE	D4/H4	NCd1	Cyp26a1	18S	24.2357	9.24452	-0.0559289	1.03953	1.17751
TRUE	D5/H5	NCd2	Cyp26a1	18S	23.889	8.58182	0.260029	0.835071	0.945915
TRUE	D6/H6	NCd3	Cyp26a1	18S	23.9722	8.43902	0.486016	0.713994	0.808766
TRUE	D7/H7	HFD1D1	Cyp26a1	18S	23.8925	8.70578	0.139608	0.907766	1.02826
TRUE	D8/H8	HFD1D2	Cyp26a1	18S	24.1853	8.74064	0.397537	0.759153	0.85992
TRUE	D9/H9	HFD1D3	Cyp26a1	18S	24.1121	8.59449	0.470499	0.721715	0.817512
TRUE	D10/H10	HFD2D1	Cyp26a1	18S	24.1379	8.85402	0.236775	0.84864	0.961285
TRUE	D11/H11	HFD2D2	Cyp26a1	18S	24.2892	8.7698	0.472201	0.720864	0.816548
TRUE	D12/H12	HFD2D3	Cyp26a1	18S	24.3319	9.29267	-0.00793725	1.00552	1.13898
TRUE		NC4	Cyp26a1	18S	23.6924	8.13282	0	1	0.947403
TRUE	D2/H2	NC5	Cyp26a1	18S	23.7893	8.22798	0.00174074	0.998794	0.94626
TRUE	D3/H3	NC6	Cyp26a1	18S	23.5294	8.19358	-0.223741	1.16776	1.10634
								1.05552	1
TRUE	D4/H4	NCd4	Cyp26a1	18S	23.6935	8.29744	-0.1635	1.12	1.06109
TRUE	D5/H5	NCd5	Cyp26a1	18S	23.7035	8.10839	0.0355583	0.975654	0.924337
TRUE	D6/H6	NCd6	Cyp26a1	18S	23.691	8.39477	-0.263281	1.20021	1.13708
TRUE	D7/H7	HFD1D4	Cyp26a1	18S	23.5599	8.28493	-0.284562	1.21804	1.15397
TRUE	D8/H8	HFD1D5	Cyp26a1	18S	23.7038	8.09238	0.0519325	0.964643	0.913906
TRUE	D9/H9	HFD1D6	Cyp26a1	18S	23.8035	8.29346	-0.0495099	1.03491	0.98048
TRUE	D10/H10	HFD2D4	Cyp26a1	18S	23.8959	8.2958	0.0405541	0.972281	0.921142
TRUE	D11/H11	HFD2D5	Cyp26a1	18S	23.6505	8.10349	-0.0125452	1.00873	0.955677
TRUE	D12/H12	HFD2D6	Cyp26a1	18S	23.5036	8.2089	-0.264849	1.20151	1.13831
TRUE		NC1	Cyp26b1	18S	31.9013	9.74335	0	1	0.944174
TRUE	E2/H2	NC2	Cyp26b1	18S	30.9576	9.0646	-0.264947	1.20159	1.13451
TRUE	E3/H3	NC3	Cyp26b1	18S	31.3227	9.12939	0.03536	0.975788	0.921314
								1.05913	1
TRUE	E4/H4	NCd1	Cyp26b1	18S	30.9225	9.24452	-0.479949	1.39469	1.31683
TRUE	E5/H5	NCd2	Cyp26b1	18S	31.4075	8.58182	0.667735	0.629494	0.594352
TRUE	E6/H6	NCd3	Cyp26b1	18S	30.5994	8.43902	0.00244119	0.998309	0.942578
TRUE	E7/H7	HFD1D1	Cyp26b1	18S	31.636	8.70578	0.772252	0.585503	0.552817
TRUE	E8/H8	HFD1D2	Cyp26b1	18S	31.2893	8.74064	0.390695	0.762762	0.72018
TRUE	E9/H9	HFD1D3	Cyp26b1	18S	31.2391	8.59449	0.486621	0.713695	0.673852
TRUE	E10/H10	HFD2D1	Cyp26b1	18S	31.5881	8.85402	0.576127	0.670762	0.633316
TRUE	E11/H11	HFD2D2	Cyp26b1	18S	31.4063	8.7698	0.478554	0.717697	0.677631
TRUE	E12/H12	HFD2D3	Cyp26b1	18S	31.4217	9.29267	-0.0289649	1.02028	0.963322
TRUE		NC4	Cyp26b1	18S	30.1029	8.13282	0	1	1.0628
TRUE	E2/H2	NC5	Cyp26b1	18S	30.4033	8.22798	0.205259	0.867383	0.921859
TRUE	E3/H3	NC6	Cyp26b1	18S	30.2295	8.19358	0.065919	0.955337	1.01534
								0.940907	1
TRUE	E4/H4	NCd4	Cyp26b1	18S	30.3957	8.29744	0.128263	0.914933	0.972395
TRUE	E5/H5	NCd5	Cyp26b1	18S	30.5348	8.10839	0.456414	0.728795	0.774567
TRUE	E6/H6	NCd6	Cyp26b1	18S	30.1028	8.39477	-0.26196	1.19911	1.27442
TRUE	E7/H7	HFD1D4	Cyp26b1	18S	30.3439	8.28493	0.0889102	0.940233	0.999284
TRUE	E8/H8	HFD1D5	Cyp26b1	18S	30.6587	8.09238	0.596291	0.661452	0.702995
TRUE	E9/H9	HFD1D6	Cyp26b1	18S	30.0238	8.29346	-0.239706	1.18075	1.25491
TRUE	E10/H10	HFD2D4	Cyp26b1	18S	30.4033	8.2958	0.137455	0.909122	0.966219
TRUE	E11/H11	HFD2D5	Cyp26b1	18S	30.2849	8.10349	0.211384	0.863708	0.917954
TRUE	E12/H12	HFD2D6	Cyp26b1	18S	29.8933	8.2089	-0.285677	1.21898	1.29554
TRUE		NC1	Cyp26c1	18S	29.3501	9.74335	0	1	1.08657
TRUE	F2/H2	NC2	Cyp26c1	18S	28.7814	9.0646	0.110046	0.926559	1.00677
TRUE	F3/H3	NC3	Cyp26c1	18S	28.9972	9.12939	0.261155	0.83442	0.906657
								0.920326	1
TRUE	F4/H4	NCd1	Cyp26c1	18S	28.8169	9.24452	-0.034356	1.0241	1.11276
TRUE	F5/H5	NCd2	Cyp26c1	18S	28.4704	8.58182	0.281851	0.822535	0.893743
TRUE	F6/H6	NCd3	Cyp26c1	18S	28.3672	8.43902	0.32151	0.800232	0.869509
TRUE	F7/H7	HFD1D1	Cyp26c1	18S	28.7309	8.70578	0.418451	0.748228	0.813003
TRUE	F8/H8	HFD1D2	Cyp26c1	18S	28.6567	8.74064	0.309347	0.807007	0.876871
TRUE	F9/H9	HFD1D3	Cyp26c1	18S	28.6864	8.59449	0.485168	0.714414	0.776262
TRUE	F10/H10	HFD2D1	Cyp26c1	18S	28.4962	8.85402	0.0355194	0.97568	1.06015
TRUE	F11/H11	HFD2D2	Cyp26c1	18S	28.933	8.7698	0.556484	0.679957	0.738822
TRUE	F12/H12	HFD2D3	Cyp26c1	18S	28.9912	9.29267	0.0918057	0.938348	1.01958
TRUE		NC4	Cyp26c1	18S	26.8639	8.13282	0	1	0.883021
TRUE	F2/H2	NC5	Cyp26c1	18S	26.7693	8.22798	-0.189708	1.14053	1.00711
TRUE	F3/H3	NC6	Cyp26c1	18S	26.5948	8.19358	-0.329865	1.2569	1.10987
								1.13248	1
TRUE	F4/H4	NCd4	Cyp26c1	18S	26.6946	8.29744	-0.333937	1.26045	1.113
TRUE	F5/H5	NCd5	Cyp26c1	18S	26.9589	8.10839	0.119435	0.920548	0.812863
TRUE	F6/H6	NCd6	Cyp26c1	18S	27.2192	8.39477	0.0934027	0.937309	0.827664
TRUE	F7/H7	HFD1D4	Cyp26c1	18S	27.489	8.28493	0.473033	0.720448	0.636171
TRUE	F8/H8	HFD1D5	Cyp26c1	18S	27.084	8.09238	0.260505	0.834796	0.737142
TRUE	F9/H9	HFD1D6	Cyp26c1	18S	26.9974	8.29346	-0.0270993	1.01896	0.899764
TRUE	F10/H10	HFD2D4	Cyp26c1	18S	27.084	8.2958	0.0571027	0.961192	0.848753
TRUE	F11/H11	HFD2D5	Cyp26c1	18S	27.3086	8.10349	0.474029	0.719951	0.635732
TRUE	F12/H12	HFD2D6	Cyp26c1	18S	26.9792	8.2089	0.0392571	0.973156	0.859317

## Sheet: H. Quantification of ALDH1A1
	ALDH1A1	β-Actin	ALDH1A1/β-Actin		Standardization
NC1	808.341	823.508	0.981582		1.13724
NC2	759.876	848.37	0.89569		1.03773
NC3	592.578	832.146	0.712108	0.863127	0.825033
NCD1	474.952	774.896	0.612923		0.71012
NCD2	433.273	755.163	0.573748		0.664732
NCD3	333.772	834.261	0.400081		0.463526
HFD1D1	246.659	834.261	0.295662		0.342548
HFD1D2	157.538	852.226	0.184855		0.214169
HFD1D3	178.639	877.407	0.203599		0.235885
HFD2D1	101.729	860.057	0.118282		0.137039
HFD2D2	94.696	881.616	0.107412		0.124445
HFD2D3	95.638	934.45	0.102347		0.118577
NC4	1662.51	1120.12	1.48423		1.08979
NC5	1415.18	1029.59	1.37451		1.00923
NC6	1383.09	1127.14	1.22708	1.36194	0.900979
NCD4	1083.74	1170.73	0.925695		0.67969
NCD5	964.279	1132.56	0.851418		0.625152
NCD6	1065.14	1194.86	0.891435		0.654535
HFD1D4	665.864	1287.65	0.517115		0.37969
HFD1D5	829.229	1026.35	0.807942		0.59323
HFD1D6	654.422	1308.82	0.500008		0.36713
HFD2D4	322.19	1070.41	0.300996		0.221006
HFD2D5	522.217	1053.73	0.49559		0.363886
HFD2D6	374.838	1284.77	0.291756		0.214221
	STRA8	β-Actin	STRA8/β-Actin		Standardization
NC1	705.488	800.834	0.880942		1.24837
NC2	619.128	837.996	0.73882		1.04697
NC3	401.399	807.221	0.49726	0.705674	0.70466
NCD1	506.541	771.942	0.656191		0.929878
NCD2	250.761	707.377	0.354495		0.502349
NCD3	358.197	768.37	0.466178		0.660613
HFD1D1	221.774	739.801	0.299775		0.424806
HFD1D2	206.668	735.596	0.280953		0.398134
HFD1D3	217.653	590.297	0.368718		0.522504
HFD2D1	76.171	831.509	0.0916058		0.129813
HFD2D2	86.9607	877.052	0.0991512		0.140506
HFD2D3	86.3392	679.088	0.12714		0.180168

## Sheet: I. Quantification of ALDH1A2
	ALDH1A2	β-Actin	ALDH1A2/β-Actin		Standardization
NC1	837	823.508	1.01638		0.929699
NC2	994.221	848.37	1.17192		1.07197
NC3	908.218	832.146	1.09142	1.09324	0.998332
NCD1	803.584	774.896	1.03702		0.948577
NCD2	705.681	755.163	0.934475		0.854775
NCD3	670.608	834.261	0.803834		0.735277
HFD1D1	521.152	834.261	0.624687		0.571409
HFD1D2	506.719	852.226	0.594583		0.543872
HFD1D3	644.343	877.407	0.734373		0.67174
HFD2D1	481.503	860.057	0.55985		0.512102
HFD2D2	412.615	881.616	0.468022		0.428105
HFD2D3	299.89	934.45	0.320927		0.293556
NC4	607.206	1120.12	0.54209		1.26204
NC5	357.348	1029.59	0.347078		0.808031
NC6	450.221	1127.14	0.399436	0.429535	0.929928
NCD4	555.525	1170.73	0.47451		1.10471
NCD5	325.604	1132.56	0.287495		0.669317
NCD6	223.259	1194.86	0.186849		0.435004
HFD1D4	241.773	1287.65	0.187763		0.43713
HFD1D5	155.521	1026.35	0.151528		0.352773
HFD1D6	185.932	1308.82	0.142061		0.330731
HFD2D4	68.6737	1070.41	0.0641564		0.149362
HFD2D5	51.5287	1053.73	0.0489013		0.113847
HFD2D6	101.992	1284.77	0.0793854		0.184817
	STRA8	β-Actin	STRA8/β-Actin		Standardization
NC1	705.488	800.834	0.880942		1.24837
NC2	619.128	837.996	0.73882		1.04697
NC3	401.399	807.221	0.49726	0.705674	0.70466
NCD1	506.541	771.942	0.656191		0.929878
NCD2	250.761	707.377	0.354495		0.502349
NCD3	358.197	768.37	0.466178		0.660613
HFD1D1	221.774	739.801	0.299775		0.424806
HFD1D2	206.668	735.596	0.280953		0.398134
HFD1D3	217.653	590.297	0.368718		0.522504
HFD2D1	76.171	831.509	0.0916058		0.129813
HFD2D2	86.9607	877.052	0.0991512		0.140506
HFD2D3	86.3392	679.088	0.12714		0.180168
