# Supplementary material for: Multigenerational paternal obesity enhances the susceptibility to male subfertility in offspring via Wt1 N6-methyladenosine modification
Source: Nat Commun. 2024 Feb 14;15:1353. doi: 10.1038/s41467-024-45675-4 (PMC10866985; doi:10.1038/s41467-024-45675-4)
Supplement: Supplementary file 4 — Source data [file 41467_2024_45675_MOESM4_ESM.zip › Source data/Fig.4.xlsx]

## Sheet: B. Quantification of Wt1 mRNA
Chart	Pairing	Sample Name	Targets	References	Mean Cp	Mean Cp	Target/Ref	Normalized	Status
TRUE		NC1	WT1	18S	17.8875	8.76457	0	1	0.926672
TRUE	A2/G2	NC2	WT1	18S	17.9365	8.75918	0.0544222	0.96298	0.892366
TRUE	A3/G3	NC3	WT1	18S	17.438	8.66493	-0.349832	1.27441	1.18096
								1.07913	1
TRUE	A4/G4	NCD1	WT1	18S	18.4369	8.70331	0.610656	0.654899	0.606876
TRUE	A5/G5	NCD2	WT1	18S	18.2006	8.64775	0.429925	0.7423	0.687869
TRUE	A6/G6	NCD3	WT1	18S	18.3663	8.99053	0.252892	0.839213	0.777675
TRUE	A7/G7	HFD1D1	WT1	18S	18.6344	8.69887	0.81257	0.569367	0.527616
TRUE	A8/G8	HFD1D2	WT1	18S	18.6739	8.75574	0.795241	0.576247	0.533992
TRUE	A9/G9	HFD1D3	WT1	18S	19.0249	8.72129	1.18073	0.441128	0.408781
TRUE	A10/G10	HFD2D1	WT1	18S	19.1501	8.73512	1.29202	0.408379	0.378434
TRUE	A11/G11	HFD2D2	WT1	18S	19.9887	8.82414	2.04165	0.242886	0.225076
TRUE	A12/G12	HFD2D3	WT1	18S	19.9818	9.1401	1.71875	0.303811	0.281533
TRUE		NC4	WT1	18S	20.8257	7.80017	0	1	1.09764
TRUE	B2/G2	NC5	WT1	18S	20.4421	7.38978	0.0267526	0.981627	1.07747
TRUE	B3/G3	NC6	WT1	18S	20.6426	7.20491	0.412137	0.75151	0.824887
								0.911046	1
TRUE	B4/G4	NCD4	WT1	18S	21.1351	7.95554	0.154023	0.898741	0.986494
TRUE	B5/G5	NCD5	WT1	18S	21.5815	7.7266	0.829381	0.562771	0.617719
TRUE	B6/G6	NCD6	WT1	18S	21.259	7.93785	0.295544	0.814765	0.894318
TRUE	B7/G7	HFD1D4	WT1	18S	21.7619	7.52265	1.21366	0.431175	0.473274
TRUE	B8/G8	HFD1D5	WT1	18S	21.2373	7.16068	1.05106	0.482614	0.529736
TRUE	B9/G9	HFD1D6	WT1	18S	21.1331	7.58266	0.524828	0.695042	0.762906
TRUE	B10/G10	HFD2D4	WT1	18S	22.1856	7.54944	1.61061	0.32746	0.359433
TRUE	B11/G11	HFD2D5	WT1	18S	22.5762	7.47225	2.07838	0.236781	0.2599
TRUE	B12/G12	HFD2D6	WT1	18S	22.0504	7.49001	1.53482	0.345123	0.378821

## Sheet: D. Quantification of WT1
	WT1	β-Actin	WT1/β-Actin		Standardization
NC1	1327.8	829.342	1.60103		0.799465
NC2	1649.53	882.152	1.86989		0.933718
NC3	2200.25	867.278	2.53696	2.00263	1.26682
NCD1	1335.49	964.642	1.38444		0.691311
NCD2	1622.99	1106.39	1.46692		0.732498
NCD3	1283.22	859.731	1.49258		0.745313
HFD1D1	1170.2	1023.46	1.14338		0.570939
HFD1D2	1085.43	1041.39	1.04229		0.520459
HFD1D3	703.792	1138.28	0.618295		0.308742
HFD2D1	606.3	1121.65	0.540543		0.269917
HFD2D2	399.643	925.933	0.431611		0.215523
HFD2D3	325.404	994.601	0.32717		0.163371
NC4	162.347	652.803	0.248692		0.562581
NC5	397.579	702.978	0.565563		1.27939
NC6	404.017	789.231	0.511912	0.442056	1.15803
NCD4	328.301	792.808	0.414099		0.936757
NCD5	159.955	860.388	0.185911		0.42056
NCD6	161.582	742.3	0.217678		0.492422
HFD1D4	154.941	783.651	0.197717		0.447268
HFD1D5	110.068	825.381	0.133354		0.301669
HFD1D6	98.6549	848.349	0.11629		0.263067
HFD2D4	61.3323	898.586	0.0682543		0.154402
HFD2D5	66.7311	756.505	0.0882097		0.199544
HFD2D6	53.3535	836.818	0.0637576		0.14423

## Sheet: E. WT1+ cells
Group	WT1+ cells
NC1	17
NC2	15
NC3	15
NC4	15
NC5	13
NC6	13
NCD1	12
NCD2	11
NCD3	11
NCD4	12
NCD5	15
NCD6	13
HFD1D1	10
HFD1D2	10
HFD1D3	9
HFD1D4	13
HFD1D5	10
HFD1D6	10
HFD2D1	7
HFD2D2	9
HFD2D3	7
HFD2D4	9
HFD2D5	9
HFD2D6	9
