# Supplementary material for: Multigenerational paternal obesity enhances the susceptibility to male subfertility in offspring via Wt1 N6-methyladenosine modification
Source: Nat Commun. 2024 Feb 14;15:1353. doi: 10.1038/s41467-024-45675-4 (PMC10866985; doi:10.1038/s41467-024-45675-4)
Supplement: Supplementary file 4 — Source data [file 41467_2024_45675_MOESM4_ESM.zip › Source data/Fig.5.xlsx]

## Sheet: C. Sperm count
NCD1	10	NCd+WT-1	17.64		HFD1D1	13.44	HFD1D+WT1-1	9.24
NCD2	13.08	NCd+WT-2	12.12		HFD1D2	10.2	HFD1D+WT1-2	17.16
NCD3	11.28	NCd+WT-3	17.16		HFD1D3	9.12	HFD1D+WT1-3	9.6
NCD4	18.24	NCd+WT-4	14.76		HFD1D4	11.28	HFD1D+WT1-4	12.6
NCD5	14.64	NCd+WT-5	14.76		HFD1D5	6.24	HFD1D+WT1-5	16.68
NCD6	17.28	NCd+WT-6	8.52		HFD1D6	10.32	HFD1D+WT1-6	13.32
NCD7	13.8	NCd+WT-7	15.72		HFD1D7	8.4	HFD1D+WT1-7	10.8
NCD8	14.4	NCd+WT-8	22.92		HFD1D8	10.92	HFD1D+WT1-8	11.16
NCD9	14.24	NCd+WT-9	14.6		HFD1D9	4.92	HFD1D+WT1-9	12.89

## Sheet: E. Quantification of RARa
	RARa	β-Actin	RARa/β-Actin		Standardization
NCD1	684.675	920.732	0.74362		1.0599
NCD2	645.587	932.695	0.692173		0.986574
NCD3	570.182	852.308	0.668985	0.701593	0.953523
NCD+WT1	734.271	941.584	0.779825		1.11151
NCD+WT2	689.962	929.266	0.74248		1.05828
NCD+WT3	746.634	896.352	0.83297		1.18726
HFD1D1	243.589	913.256	0.266726		0.380172
HFD1D2	181.836	951.238	0.191157		0.272462
HFD1D3	251.524	859.149	0.292759		0.417278
HFD1D+WT1	581.107	808.636	0.718626		1.02428
HFD1D+WT2	480.486	864.698	0.555669		0.792011
HFD1D+WT3	624.57	853.624	0.731668		1.04287
NCD4	325.821	963.777	0.338067		0.669865
NCD5	584.433	930.852	0.627848		1.24405
NCD6	489.712	893.433	0.548124	0.504679	1.08608
NCD+WT4	709.43	840.03	0.84453		1.6734
NCD+WT5	635.448	885.284	0.71779		1.42227
NCD+WT6	851.328	961.524	0.885394		1.75437
HFD1D4	148.021	892.761	0.165801		0.328528
HFD1D5	98.7718	1043.42	0.0946612		0.187567
HFD1D6	121.908	942.645	0.129325		0.256252
HFD1D+WT4	535.909	954.325	0.561558		1.1127
HFD1D+WT5	473.392	836.832	0.565695		1.1209
HFD1D+WT6	335.468	878.938	0.381674		0.756269

## Sheet: F. Quantification of STRA8
	STRA8	β-Actin	STRA8/β-Actin		Standardization
NCD1	709.994	920.732	0.771119		1.23208
NCD2	543.195	932.695	0.582393		0.930537
NCD3	446.687	852.308	0.52409	0.625867	0.837382
NCD+WT1	748.727	941.584	0.795179		1.27052
NCD+WT2	1090.34	929.266	1.17333		1.87473
NCD+WT3	673.598	896.352	0.751489		1.20072
HFD1D1	184.313	913.256	0.20182		0.322464
HFD1D2	230.732	951.238	0.242559		0.387557
HFD1D3	139.572	859.149	0.162454		0.259566
HFD1D+WT1	634.37	808.636	0.784493		1.25345
HFD1D+WT2	571.283	864.698	0.660673		1.05561
HFD1D+WT3	403.31	853.624	0.472468		0.754902
NCD4	565.668	963.777	0.586928		0.937591
NCD5	525.948	930.852	0.565017		0.902589
NCD6	648.671	893.433	0.726043	0.625996	1.15982
NCD+WT4	846.515	840.03	1.00772		1.60979
NCD+WT5	899.237	885.284	1.01576		1.62263
NCD+WT6	935.088	961.524	0.972505		1.55353
HFD1D4	118.438	892.761	0.132664		0.211925
HFD1D5	324.113	1043.42	0.310625		0.496209
HFD1D6	67.3113	942.645	0.0714068		0.114069
HFD1D+WT4	911.325	954.325	0.954942		1.52548
HFD1D+WT5	733.627	836.832	0.876671		1.40044
HFD1D+WT6	847.706	878.938	0.964466		1.54069

## Sheet: G. Testicular RA level
	1	2	3	4	5	6	7	8	9	10	11	12
A	0	0	0	0.199	0	0.183	0	0.239	0	0	0	0	450
B	0.001	0.12	0	0.229	0	0.162	0	0.229	0	0	0	0	450
C	0	0.165	0	0.187	0	0.153	0	0.207	0	0	0	0	450
D	0	0.32	0	0.192	0	0.206	0	0.231	0	0	0	0	450
E	0	0.722	0	0.239	0	0.35	0	0.229	0	0	0	0	450
F	0	2.105	0	0.191	0	0.291	0	0.183	0	0	0	0	450
G	0	3.102	0	0.18	0	0.279	0	0.242	0	0	0	0	450
H	0	3.485	0	0.177	0	0.277	0	0.2	0	0	0	0	450
	1	2	3	4	5	6	7	8	9	10	11	12
A	0	0	0	0.113	0	0.11	0	0.11	0	0	0	0	570
B	0.001	0.118	0	0.11	0	0.107	0	0.119	0	0	0	0	570
C	0	0.109	0	0.103	0	0.108	0	0.108	0	0	0	0	570
D	0	0.121	0	0.107	0	0.109	0	0.118	0	0	0	0	570
E	0	0.11	0	0.121	0	0.121	0	0.101	0	0	0	0	570
F	0	0.111	0	0.109	0	0.103	0	0.109	0	0	0	0	570
G	0	0.11	0	0.113	0	0.111	0	0.103	0	0	0	0	570
H	0	0.138	0	0.11	0	0.113	0	0.121	0	0	0	0	570
		0.12	0.1118	0.0082	0.0072	800
		0.165	0.109	0.056	0.055	400
		0.32	0.121	0.199	0.198	200
		0.722	0.11	0.612	0.611	100
		2.105	0.111	1.994	1.993	50
		3.102	0.11	2.992	2.991	25
		3.485	0.138	3.347	3.346	0
	NCD	0.199	0.113	0.086	0.085	403.068	362.761	7.25522
		0.229	0.11	0.119	0.118	363.376	327.038	6.54076
		0.187	0.103	0.084	0.083	405.949	365.354	7.30708
		0.192	0.107	0.085	0.084	404.5	364.05	7.28099
		0.239	0.121	0.118	0.117	364.405	327.965	6.5593
		0.191	0.109	0.082	0.081	408.9	368.01	7.3602
	NCD+WT	0.18	0.113	0.067	0.066	433.68	390.312	7.80624
		0.177	0.11	0.067	0.066	433.68	390.312	7.80624
		0.183	0.11	0.073	0.072	423.152	380.837	7.61673
		0.162	0.107	0.055	0.054	457.961	412.165	8.2433
		0.153	0.108	0.045	0.044	482.741	434.467	8.68935
		0.206	0.109	0.097	0.096	388.342	349.508	6.99016
	HFD1D	0.35	0.121	0.229	0.228	283.678	255.31	5.1062
		0.291	0.103	0.188	0.187	307.664	276.898	5.53796
		0.279	0.111	0.168	0.167	321.351	289.216	5.78432
		0.277	0.113	0.164	0.163	324.285	291.856	5.83712
		0.239	0.11	0.129	0.128	353.533	318.179	6.36359
		0.229	0.119	0.11	0.109	372.975	335.678	6.71356
	HFD1D+WT	0.207	0.108	0.099	0.098	385.847	347.263	6.94525
		0.231	0.118	0.113	0.112	369.69	332.721	6.65442
		0.229	0.101	0.128	0.127	354.482	319.034	6.38067
		0.183	0.109	0.074	0.073	421.483	379.335	7.58669
		0.242	0.103	0.139	0.138	344.431	309.988	6.19975
		0.2	0.121	0.079	0.078	413.467	372.12	7.4424

## Sheet: I. Quantification of ALDH1A1
	ALDH1A1	β-Actin	ALDH1A1/β-Actin		Standardization
NCD1	458.108	746.227	0.613899		0.920966
NCD2	526.516	759.42	0.693313		1.0401
NCD3	543.173	784.329	0.692533	0.666582	1.03893
NCD+WT1	670.158	748.745	0.895042		1.34273
NCD+WT2	661.395	647.393	1.02163		1.53264
NCD+WT3	577.26	665.304	0.867663		1.30166
HFD1D1	157.687	717.141	0.219883		0.329867
HFD1D2	253.766	762.57	0.332777		0.49923
HFD1D3	291.805	772.431	0.377776		0.566736
HFD1D+WT1	406.706	702.014	0.579342		0.869123
HFD1D+WT2	522.672	719.445	0.726493		1.08988
HFD1D+WT3	459.189	652.849	0.703363		1.05518
NCD4	1039.06	834.766	1.24473		1.35899
NCD5	794.168	1081.43	0.734366		0.80178
NCD6	759.668	988.294	0.768666	0.91592	0.839228
NCD+WT4	1408.28	967.923	1.45495		1.58852
NCD+WT5	1217.07	898.165	1.35506		1.47945
NCD+WT6	1521.3	854.985	1.77933		1.94267
HFD1D4	525.379	1054.84	0.498063		0.543785
HFD1D5	560.245	989.394	0.566251		0.618232
HFD1D6	460.162	952.814	0.48295		0.527284
HFD1D+WT4	771.288	941.636	0.819094		0.894285
HFD1D+WT5	833.982	875.844	0.952204		1.03961
HFD1D+WT6	1100.96	883.406	1.24627		1.36068

## Sheet: J. Quantification of WT1
	WT1	β-Actin	WT1/β-Actin		Standardization
NCD1	813.76	746.227	1.0905		1.07019
NCD2	787.592	759.42	1.0371		1.01778
NCD3	728.899	784.329	0.929328	1.01897	0.912023
NCD+WT1	1398.42	748.745	1.86768		1.8329
NCD+WT2	1454.42	647.393	2.24658		2.20474
NCD+WT3	1501.66	665.304	2.2571		2.21507
HFD1D1	379.083	717.141	0.528603		0.518759
HFD1D2	195.7	762.57	0.256632		0.251853
HFD1D3	358.981	772.431	0.464742		0.456088
HFD1D+WT1	576.34	702.014	0.820981		0.805693
HFD1D+WT2	677.183	719.445	0.941257		0.92373
HFD1D+WT3	696.969	652.849	1.06758		1.0477
NCD4	1473.17	834.766	1.76478		1.02378
NCD5	1898.48	1081.43	1.75553		1.01842
NCD6	1631.7	988.294	1.65103	1.72378	0.957797
NCD+WT4	2301.21	967.923	2.37747		1.37922
NCD+WT5	2331.45	898.165	2.59579		1.50587
NCD+WT6	2369.17	854.985	2.771		1.60752
HFD1D4	686.345	1054.84	0.65066		0.377462
HFD1D5	531.474	989.394	0.537171		0.311624
HFD1D6	912.727	952.814	0.957928		0.555715
HFD1D+WT4	1665.65	941.636	1.76889		1.02617
HFD1D+WT5	1638.55	875.844	1.87083		1.08531
HFD1D+WT6	1697.91	883.406	1.92201		1.115
