# Supplementary material for: Multigenerational paternal obesity enhances the susceptibility to male subfertility in offspring via Wt1 N6-methyladenosine modification
Source: Nat Commun. 2024 Feb 14;15:1353. doi: 10.1038/s41467-024-45675-4 (PMC10866985; doi:10.1038/s41467-024-45675-4)
Supplement: Supplementary file 4 — Source data [file 41467_2024_45675_MOESM4_ESM.zip › Source data/Fig.6.xlsx]

## Sheet: A. Total m6A level
	1	2	3	4	5	6	7	8	9	10	11	12
A	0	0	0.107	0	0	0.273	0.289	0	0	0	0	0.001	450
B	0	0	0.105	0	0	0.264	0.303	0	0	0	0	0	450
C	0	0	0.111	0	0	0.303	0.315	0.001	0.001	0	0.001	0.001	450
D	0.001	0.001	0.516	0.001	0.001	0.3	0.32	0.001	0	0.001	0	0.001	450
E	0	0	1.722	0.001	0.001	0.35	0.335	0.001	0.001	0	0.001	0.001	450
F	0.001	0.002	0.002	0.001	0.001	0.342	0.32	0.001	0.001	0.002	0.001	0.001	450
G	0.001	0.001	0.001	0.001	0.001	0.37	0.364	0.002	0.002	0.001	0.002	0.002	450
H	0.001	0.001	0.001	0.001	0.001	0.38	0.401	0.001	0.001	0.001	0.001	0.001	450
1.722	1.615	NC	0.199	0.093	0.00113692	0.113692
0.516	0.409		0.213	0.107	0.00130807	0.130807
			0.212	0.106	0.00129584	0.129584
			0.214	0.108	0.00132029	0.132029
						0.126528
						0.00861547
						0.00430774
		NCD	0.208	0.102	0.00124694	0.124694
			0.188	0.082	0.00100244	0.100244
			0.178	0.072	0.000880196	0.0880196
			0.197	0.091	0.00111247	0.111247
						0.106051
						0.0156357
						0.00781783
		HFD1D	0.237	0.131	0.00160147	0.160147
			0.263	0.157	0.00191932	0.191932
			0.253	0.147	0.00179707	0.179707
			0.251	0.145	0.00177262	0.177262
						0.177262
						0.0130908
						0.00654539
		HFD2D	0.221	0.115	0.00140587	0.140587
			0.212	0.106	0.00129584	0.129584
			0.208	0.102	0.00124694	0.124694
			0.198	0.092	0.00112469	0.112469
						0.126834
						0.0116565
						0.00582825

## Sheet: C. Quantification of METTL3
	METTL3	β-Actin	METTL3/β-Actin		Standardization
NC1	295.027	830.834	0.355097		1.18522
NC2	206.55	737.996	0.27988		0.934165
NC3	186.59	707.221	0.263836	0.299604	0.880615
NCD1	371.626	831.942	0.446697		1.49096
NCD2	284.167	757.377	0.375198		1.25231
NCD3	303.99	798.37	0.380763		1.27088
HFD1D1	422.279	699.801	0.603428		2.01408
HFD1D2	470.065	735.596	0.639025		2.1329
HFD1D3	460.198	800.297	0.575034		1.91931
HFD2D1	859.594	831.509	1.03378		3.45047
HFD2D2	823.842	877.052	0.939332		3.13524
HFD2D3	604.212	679.088	0.889739		2.96971
NC4	325.919	930.959	0.350089		0.770064
NC5	421.163	736.783	0.571624		1.25736
NC6	354.824	802.482	0.442158	0.454623	0.97258
NCD4	672.828	855.708	0.786282		1.72952
NCD5	615.158	801.782	0.767239		1.68764
NCD6	601.722	855.033	0.703741		1.54797
HFD1D4	835.593	863.072	0.968161		2.12959
HFD1D5	621.163	848.094	0.732423		1.61105
HFD1D6	851.195	854.9	0.995667		2.19009
HFD2D4	1114.98	822.568	1.35549		2.98157
HFD2D5	1126.98	866.861	1.30007		2.85966
HFD2D6	1282.98	901.778	1.42272		3.12945

## Sheet: D. Relative mRNAs level
Chart	Pairing	Sample Name	Targets	References	Mean Cp	Mean Cp	Target/Ref	Normalized	Status
TRUE		NC1	Ythdc1	18S	25.5499	11.4542	0	1	0.986369
TRUE	A2/H2	NC2	Ythdc1	18S	26.6124	12.1465	0.370149	0.773702	0.763156
TRUE	A3/H3	NC3	Ythdc1	18S	26.4327	12.6793	-0.342276	1.26776	1.25047
								1.01382	1
TRUE	A4/H4	NCD1	Ythdc1	18S	25.291	11.2525	-0.057173	1.04042	1.02624
TRUE	A5/H5	NCD2	Ythdc1	18S	25.5343	11.9233	-0.484728	1.39932	1.38025
TRUE	A6/H6	NCD3	Ythdc1	18S	26.3401	12.7771	-0.53273	1.44666	1.42694
TRUE	A7/H7	HFD1D1	Ythdc1	18S	26.6833	12.669	-0.0813117	1.05798	1.04356
TRUE	A8/H8	HFD1D2	Ythdc1	18S	26.5112	12.8212	-0.405707	1.32474	1.30668
TRUE	A9/H9	HFD1D3	Ythdc1	18S	26.6554	12.9134	-0.353697	1.27783	1.26041
TRUE	A10/H10	HFD2D1	Ythdc1	18S	27.0927	13.1089	-0.111948	1.08069	1.06596
TRUE	A11/H11	HFD2D2	Ythdc1	18S	27.1224	13.1917	-0.165089	1.12124	1.10595
TRUE	A12/H12	HFD2D3	Ythdc1	18S	26.5017	12.9421	-0.536175	1.45012	1.43036
TRUE		NC4	Ythdc1	18S	26.3579	9.24874	0	1	0.880492
TRUE	A2/H2	NC5	Ythdc1	18S	26.099	9.39935	-0.409509	1.32823	1.1695
TRUE	A3/H3	NC6	Ythdc1	18S	26.2942	9.29473	-0.10963	1.07895	0.950008
								1.13573	1
TRUE	A4/H4	NCd4	Ythdc1	18S	26.2984	9.39579	-0.206556	1.15393	1.01603
TRUE	A5/H5	NCd5	Ythdc1	18S	26.1938	9.19373	-0.109084	1.07854	0.949649
TRUE	A6/H6	NCd6	Ythdc1	18S	26.0238	9.35894	-0.444319	1.36067	1.19806
TRUE	A7/H7	HFD1D4	Ythdc1	18S	26.3183	9.39579	-0.186637	1.13811	1.00209
TRUE	A8/H8	HFD1D5	Ythdc1	18S	26.1939	9.49379	-0.409035	1.3278	1.16912
TRUE	A9/H9	HFD1D6	Ythdc1	18S	26.0829	9.29484	-0.321029	1.24922	1.09993
TRUE	A10/H10	HFD2D4	Ythdc1	18S	26.0735	9.09259	-0.128268	1.09298	0.962361
TRUE	A11/H11	HFD2D5	Ythdc1	18S	26.1039	9.24898	-0.254226	1.1927	1.05016
TRUE	A12/H12	HFD2D6	Ythdc1	18S	26.2948	9.39589	-0.2102	1.15685	1.0186
TRUE		NC1	Ythdc2	18S	26.2113	11.4542	0	1	0.850244
TRUE	B2/H2	NC2	Ythdc2	18S	26.2491	12.1465	-0.654572	1.57415	1.33841
TRUE	B3/H3	NC3	Ythdc2	18S	27.504	12.6793	0.06756	0.954251	0.811346
								1.17613	1
TRUE	B4/H4	NCD1	Ythdc2	18S	26.219	11.2525	0.20939	0.864903	0.735378
TRUE	B5/H5	NCD2	Ythdc2	18S	27.3064	11.9233	0.626001	0.64797	0.550933
TRUE	B6/H6	NCD3	Ythdc2	18S	28.0381	12.7771	0.503879	0.705208	0.599599
TRUE	B7/H7	HFD1D1	Ythdc2	18S	28.3205	12.669	0.894403	0.53797	0.457406
TRUE	B8/H8	HFD1D2	Ythdc2	18S	28.1198	12.8212	0.541465	0.687073	0.584179
TRUE	B9/H9	HFD1D3	Ythdc2	18S	28.7674	12.9134	1.09687	0.467529	0.397513
TRUE	B10/H10	HFD2D1	Ythdc2	18S	28.4547	13.1089	0.588656	0.664962	0.56538
TRUE	B11/H11	HFD2D2	Ythdc2	18S	29.2108	13.1917	1.26198	0.416972	0.354528
TRUE	B12/H12	HFD2D3	Ythdc2	18S	28.9384	12.9421	1.23919	0.423609	0.360171
TRUE		NC4	Ythdc2	18S	27.8479	9.24874	0	1	1.08789
TRUE	B2/H2	NC5	Ythdc2	18S	27.9984	9.39935	-6.27697e-05	1.00004	1.08794
TRUE	B3/H3	NC6	Ythdc2	18S	28.2944	9.29473	0.400527	0.757582	0.824167
								0.919208	1
TRUE	B4/H4	NCd4	Ythdc2	18S	28.0191	9.39579	0.0241986	0.983367	1.0698
TRUE	B5/H5	NCd5	Ythdc2	18S	28.0829	9.19373	0.290074	0.81786	0.889744
TRUE	B6/H6	NCd6	Ythdc2	18S	27.5892	9.35894	-0.368821	1.2913	1.40479
TRUE	B7/H7	HFD1D4	Ythdc2	18S	28.2983	9.39579	0.303372	0.810356	0.881581
TRUE	B8/H8	HFD1D5	Ythdc2	18S	28.6983	9.49379	0.605409	0.657285	0.715055
TRUE	B9/H9	HFD1D6	Ythdc2	18S	28.0184	9.29484	0.124446	0.917356	0.997985
TRUE	B10/H10	HFD2D4	Ythdc2	18S	28.2924	9.09259	0.60066	0.659452	0.717413
TRUE	B11/H11	HFD2D5	Ythdc2	18S	28.5913	9.24898	0.743162	0.597428	0.649938
TRUE	B12/H12	HFD2D6	Ythdc2	18S	28.8927	9.39589	0.897713	0.536737	0.583912
TRUE		NC1	Ythdf1	18S	25.6932	11.4542	0	1	0.967184
TRUE	C2/H2	NC2	Ythdf1	18S	26.5063	12.1465	0.120679	0.919755	0.889572
TRUE	C3/H3	NC3	Ythdf1	18S	26.6771	12.6793	-0.241272	1.18203	1.14324
								1.03393	1
TRUE	C4/H4	NCD1	Ythdf1	18S	25.5295	11.2525	0.0379354	0.974048	0.942083
TRUE	C5/H5	NCD2	Ythdf1	18S	26.769	11.9233	0.606664	0.656714	0.635163
TRUE	C6/H6	NCD3	Ythdf1	18S	27.4404	12.7771	0.424283	0.745209	0.720754
TRUE	C7/H7	HFD1D1	Ythdf1	18S	27.999	12.669	1.09101	0.469433	0.454028
TRUE	C8/H8	HFD1D2	Ythdf1	18S	27.9903	12.8212	0.930092	0.524825	0.507602
TRUE	C9/H9	HFD1D3	Ythdf1	18S	27.8941	12.9134	0.741594	0.598078	0.578451
TRUE	C10/H10	HFD2D1	Ythdf1	18S	29.0007	13.1089	1.65276	0.31803	0.307594
TRUE	C11/H11	HFD2D2	Ythdf1	18S	28.4711	13.1917	1.04028	0.486233	0.470276
TRUE	C12/H12	HFD2D3	Ythdf1	18S	29.0826	12.9421	1.90138	0.267687	0.258902
TRUE		NC4	Ythdf1	18S	26.3539	9.24874	0	1	1.114
TRUE	C2/H2	NC5	Ythdf1	18S	26.7892	9.39935	0.28475	0.820884	0.914466
TRUE	C3/H3	NC6	Ythdf1	18S	26.5973	9.29473	0.197416	0.872111	0.971533
								0.897665	1
TRUE	C4/H4	NCd4	Ythdf1	18S	26.6835	9.39579	0.182563	0.881136	0.981587
TRUE	C5/H5	NCd5	Ythdf1	18S	26.9284	9.19373	0.629572	0.646368	0.720055
TRUE	C6/H6	NCd6	Ythdf1	18S	26.8744	9.35894	0.41031	0.752462	0.838243
TRUE	C7/H7	HFD1D4	Ythdf1	18S	27.0289	9.39579	0.52799	0.69352	0.772582
TRUE	C8/H8	HFD1D5	Ythdf1	18S	27.1928	9.49379	0.593831	0.662581	0.738116
TRUE	C9/H9	HFD1D6	Ythdf1	18S	27.2985	9.29484	0.898516	0.536438	0.597593
TRUE	C10/H10	HFD2D4	Ythdf1	18S	27.4938	9.09259	1.29606	0.407237	0.453663
TRUE	C11/H11	HFD2D5	Ythdf1	18S	27.3029	9.24898	0.948736	0.518086	0.577149
TRUE	C12/H12	HFD2D6	Ythdf1	18S	27.2085	9.39589	0.707458	0.612398	0.682212
TRUE		NC1	Ythdf2	18S	25.4553	11.4542	0	1	1.04526
TRUE	D2/H2	NC2	Ythdf2	18S	26.398	12.1465	0.250373	0.840679	0.878724
TRUE	D3/H3	NC3	Ythdf2	18S	26.6386	12.6793	-0.0418506	1.02943	1.07602
								0.956704	1
TRUE	D4/H4	NCD1	Ythdf2	18S	25.0099	11.2525	-0.2437	1.18403	1.23761
TRUE	D5/H5	NCD2	Ythdf2	18S	25.5818	11.9233	-0.342588	1.26803	1.32541
TRUE	D6/H6	NCD3	Ythdf2	18S	26.2314	12.7771	-0.546755	1.4608	1.52691
TRUE	D7/H7	HFD1D1	Ythdf2	18S	25.833	12.669	-0.837025	1.78636	1.8672
TRUE	D8/H8	HFD1D2	Ythdf2	18S	26.1977	12.8212	-0.624609	1.54179	1.61157
TRUE	D9/H9	HFD1D3	Ythdf2	18S	25.9509	12.9134	-0.963634	1.95022	2.03847
TRUE	D10/H10	HFD2D1	Ythdf2	18S	26.2911	13.1089	-0.818903	1.76406	1.8439
TRUE	D11/H11	HFD2D2	Ythdf2	18S	26.1663	13.1917	-1.02654	2.03713	2.12932
TRUE	D12/H12	HFD2D3	Ythdf2	18S	25.7802	12.9421	-1.16308	2.23934	2.34069
TRUE		NC4	Ythdf2	18S	24.5479	9.24874	0	1	0.990955
TRUE	D2/H2	NC5	Ythdf2	18S	24.6748	9.39935	-0.0237036	1.01657	1.00737
TRUE	D3/H3	NC6	Ythdf2	18S	24.5783	9.29473	-0.0155216	1.01082	1.00167
								1.00913	1
TRUE	D4/H4	NCd4	Ythdf2	18S	24.5839	9.39579	-0.110984	1.07996	1.0702
TRUE	D5/H5	NCd5	Ythdf2	18S	24.5894	9.19373	0.0965196	0.935287	0.926827
TRUE	D6/H6	NCd6	Ythdf2	18S	24.3925	9.35894	-0.265594	1.20213	1.19126
TRUE	D7/H7	HFD1D4	Ythdf2	18S	24.1398	9.39579	-0.555176	1.46935	1.45606
TRUE	D8/H8	HFD1D5	Ythdf2	18S	24.0178	9.49379	-0.775095	1.7113	1.69582
TRUE	D9/H9	HFD1D6	Ythdf2	18S	24.1989	9.29484	-0.39506	1.315	1.3031
TRUE	D10/H10	HFD2D4	Ythdf2	18S	23.5278	9.09259	-0.863893	1.81994	1.80348
TRUE	D11/H11	HFD2D5	Ythdf2	18S	23.3475	9.24898	-1.20066	2.29845	2.27766
TRUE	D12/H12	HFD2D6	Ythdf2	18S	23.7856	9.39589	-0.909421	1.87829	1.8613
TRUE		NC1	Ythdf3	18S	26.8571	11.4542	0	1	1.04791
TRUE	E2/H2	NC2	Ythdf3	18S	27.8028	12.1465	0.253375	0.838932	0.879126
TRUE	E3/H3	NC3	Ythdf3	18S	28.0481	12.6793	-0.0340829	1.02391	1.07296
								0.954279	1
TRUE	E4/H4	NCD1	Ythdf3	18S	26.8514	11.2525	0.195949	0.872998	0.914825
TRUE	E5/H5	NCD2	Ythdf3	18S	26.945	11.9233	-0.381196	1.30242	1.36482
TRUE	E6/H6	NCD3	Ythdf3	18S	27.8052	12.7771	-0.374787	1.29665	1.35877
TRUE	E7/H7	HFD1D1	Ythdf3	18S	27.3133	12.669	-0.758533	1.69177	1.77282
TRUE	E8/H8	HFD1D2	Ythdf3	18S	27.6798	12.8212	-0.544288	1.4583	1.52817
TRUE	E9/H9	HFD1D3	Ythdf3	18S	28.1547	12.9134	-0.161634	1.11855	1.17214
TRUE	E10/H10	HFD2D1	Ythdf3	18S	28.0433	13.1089	-0.468485	1.38366	1.44995
TRUE	E11/H11	HFD2D2	Ythdf3	18S	28.2586	13.1917	-0.336043	1.26229	1.32277
TRUE	E12/H12	HFD2D3	Ythdf3	18S	28.0426	12.9421	-0.30242	1.23321	1.2923
TRUE		NC4	Ythdf3	18S	26.8758	9.24874	0	1	0.883731
TRUE	E2/H2	NC5	Ythdf3	18S	26.8348	9.39935	-0.191678	1.14209	1.0093
TRUE	E3/H3	NC6	Ythdf3	18S	26.5969	9.29473	-0.324932	1.25261	1.10697
								1.13157	1
TRUE	E4/H4	NCd4	Ythdf3	18S	26.6938	9.39579	-0.329046	1.25618	1.11013
TRUE	E5/H5	NCd5	Ythdf3	18S	26.5935	9.19373	-0.227338	1.17067	1.03456
TRUE	E6/H6	NCd6	Ythdf3	18S	26.5948	9.35894	-0.391249	1.31153	1.15904
TRUE	E7/H7	HFD1D4	Ythdf3	18S	26.6924	9.39579	-0.33053	1.25747	1.11127
TRUE	E8/H8	HFD1D5	Ythdf3	18S	26.7386	9.49379	-0.382293	1.30341	1.15187
TRUE	E9/H9	HFD1D6	Ythdf3	18S	26.6924	9.29484	-0.229561	1.17248	1.03616
TRUE	E10/H10	HFD2D4	Ythdf3	18S	26.7644	9.09259	0.0446878	0.9695	0.856777
TRUE	E11/H11	HFD2D5	Ythdf3	18S	26.505	9.24898	-0.3711	1.29334	1.14296
TRUE	E12/H12	HFD2D6	Ythdf3	18S	26.6949	9.39589	-0.328113	1.25537	1.10941
TRUE		NC1	Igf2bp1	18S	33.6573	11.4542	0	1	0.898737
TRUE	F2/H2	NC2	Igf2bp1	18S	33.9834	12.1465	-0.366282	1.28903	1.1585
TRUE	F3/H3	NC3	Igf2bp1	18S	34.8135	12.6793	-0.0690041	1.04899	0.942768
								1.11267	1
TRUE	F4/H4	NCD1	Igf2bp1	18S	33.6754	11.2525	0.219693	0.858748	0.771788
TRUE	F5/H5	NCD2	Igf2bp1	18S	34.5963	11.9233	0.469848	0.722041	0.648924
TRUE	F6/H6	NCD3	Igf2bp1	18S	35.0847	12.7771	0.104477	0.930142	0.835953
TRUE	F7/H7	HFD1D1	Igf2bp1	18S	35.7382	12.669	0.866041	0.548651	0.493092
TRUE	F8/H8	HFD1D2	Igf2bp1	18S	35.8045	12.8212	0.780093	0.582329	0.523361
TRUE	F9/H9	HFD1D3	Igf2bp1	18S	35.7033	12.9134	0.58672	0.665855	0.598428
TRUE	F10/H10	HFD2D1	Igf2bp1	18S	36.5645	13.1089	1.25241	0.419747	0.377242
TRUE	F11/H11	HFD2D2	Igf2bp1	18S	36.9082	13.1917	1.51333	0.350303	0.31483
TRUE	F12/H12	HFD2D3	Igf2bp1	18S	36.9663	12.9421	1.82098	0.283028	0.254368
TRUE		NC4	Igf2bp1	18S	32.1978	9.24874	0	1	1.00008
TRUE	F2/H2	NC5	Igf2bp1	18S	32.3958	9.39935	0.0473627	0.967704	0.967784
TRUE	F3/H3	NC6	Igf2bp1	18S	32.1983	9.29473	-0.0455089	1.03205	1.03213
								0.999917	1
TRUE	F4/H4	NCd4	Igf2bp1	18S	32.3874	9.39579	0.0425652	0.970927	0.971008
TRUE	F5/H5	NCd5	Igf2bp1	18S	32.4937	9.19373	0.350882	0.784104	0.784169
TRUE	F6/H6	NCd6	Igf2bp1	18S	32.4684	9.35894	0.160375	0.894792	0.894866
TRUE	F7/H7	HFD1D4	Igf2bp1	18S	32.8855	9.39579	0.540629	0.687471	0.687528
TRUE	F8/H8	HFD1D5	Igf2bp1	18S	32.6548	9.49379	0.211916	0.86339	0.863461
TRUE	F9/H9	HFD1D6	Igf2bp1	18S	32.8949	9.29484	0.650962	0.636856	0.636908
TRUE	F10/H10	HFD2D4	Igf2bp1	18S	33.0129	9.09259	0.971227	0.510072	0.510115
TRUE	F11/H11	HFD2D5	Igf2bp1	18S	33.084	9.24898	0.885895	0.541152	0.541197
TRUE	F12/H12	HFD2D6	Igf2bp1	18S	33.2894	9.39589	0.944407	0.519643	0.519686
TRUE		NC1	Igf2bp2	18S	30.449	11.4542	0	1	1.02423
TRUE	G2/H2	NC2	Igf2bp2	18S	30.9061	12.1465	-0.235239	1.1771	1.20562
TRUE	G3/H3	NC3	Igf2bp2	18S	32.0854	12.6793	0.411333	0.751928	0.770147
								0.976343	1
TRUE	G4/H4	NCD1	Igf2bp2	18S	29.939	11.2525	-0.30833	1.23827	1.26828
TRUE	G5/H5	NCD2	Igf2bp2	18S	31.2069	11.9233	0.288827	0.818567	0.838401
TRUE	G6/H6	NCD3	Igf2bp2	18S	32.1884	12.7771	0.416475	0.749253	0.767407
TRUE	G7/H7	HFD1D1	Igf2bp2	18S	31.9044	12.669	0.240663	0.846356	0.866863
TRUE	G8/H8	HFD1D2	Igf2bp2	18S	31.9539	12.8212	0.137935	0.908819	0.93084
TRUE	G9/H9	HFD1D3	Igf2bp2	18S	32.5252	12.9134	0.61698	0.652035	0.667833
TRUE	G10/H10	HFD2D1	Igf2bp2	18S	32.4791	13.1089	0.375366	0.77091	0.789589
TRUE	G11/H11	HFD2D2	Igf2bp2	18S	32.2587	13.1917	0.0721268	0.951235	0.974283
TRUE	G12/H12	HFD2D3	Igf2bp2	18S	32.5718	12.9421	0.634894	0.643988	0.659592
TRUE		NC4	Igf2bp2	18S	30.1049	9.24874	0	1	0.967658
TRUE	G2/H2	NC5	Igf2bp2	18S	30.249	9.39935	-0.00651973	1.00453	0.972041
TRUE	G3/H3	NC6	Igf2bp2	18S	30.019	9.29473	-0.131903	1.09574	1.0603
								1.03342	1
TRUE	G4/H4	NCd4	Igf2bp2	18S	30.202	9.39579	-0.0499658	1.03524	1.00176
TRUE	G5/H5	NCd5	Igf2bp2	18S	30.2939	9.19373	0.243994	0.844405	0.817095
TRUE	G6/H6	NCd6	Igf2bp2	18S	30.1987	9.35894	-0.016354	1.0114	0.97869
TRUE	G7/H7	HFD1D4	Igf2bp2	18S	30.2939	9.39579	0.0419363	0.97135	0.939935
TRUE	G8/H8	HFD1D5	Igf2bp2	18S	30.4929	9.49379	0.142935	0.905675	0.876384
TRUE	G9/H9	HFD1D6	Igf2bp2	18S	30.2024	9.29484	0.0513987	0.965	0.933791
TRUE	G10/H10	HFD2D4	Igf2bp2	18S	30.3287	9.09259	0.379986	0.768445	0.743593
TRUE	G11/H11	HFD2D5	Igf2bp2	18S	30.0289	9.24898	-0.0762132	1.05425	1.02015
TRUE	G12/H12	HFD2D6	Igf2bp2	18S	30.3929	9.39589	0.140827	0.906999	0.877665

## Sheet: F. Relative protein level
	YTHDF1	β-Actin	YTHDF1/β-Actin		Standardization
NC1	991.878	800.834	1.23856		0.958035
NC2	1158.46	837.996	1.38242		1.06931
NC3	1015.04	807.221	1.25745	1.29281	0.972651
NCD1	868.233	771.942	1.12474		0.869996
NCD2	672.476	707.377	0.950662		0.735347
NCD3	779.366	768.37	1.01431		0.784579
HFD1D1	523.395	739.801	0.70748		0.547243
HFD1D2	391.073	735.596	0.531641		0.41123
HFD1D3	422.945	590.297	0.716495		0.554216
HFD2D1	125.687	831.509	0.151155		0.11692
HFD2D2	464.542	877.052	0.529664		0.4097
HFD2D3	40.6429	679.088	0.0598492		0.0462939
NC4	349.436	1252.72	0.278943		0.735154
NC5	552.426	1275.96	0.432948		1.14104
NC6	509.868	1195.72	0.426412	0.379434	1.12381
NCD4	359.281	1628.29	0.220649		0.581521
NCD5	129.421	1215.21	0.106501		0.280683
NCD6	159.517	1274.19	0.125191		0.32994
HFD1D4	138.328	1226.71	0.112763		0.297187
HFD1D5	211.503	1388.47	0.152328		0.401461
HFD1D6	105.483	1277.81	0.0825494		0.217559
HFD2D4	52.5911	1328.72	0.0395802		0.104314
HFD2D5	50.1901	1313.57	0.0382089		0.1007
HFD2D6	40.3121	1677.35	0.0240332		0.0633395
	YTHDF2	β-Actin	YTHDF2/β-Actin		Standardization
NC1	27.345	800.834	0.0341456		0.780935
NC2	34.451	837.996	0.0411112		0.940241
NC3	45.1361	807.221	0.0559154	0.0437241	1.27882
NCD1	53.3307	771.942	0.0690864		1.58005
NCD2	45.8403	707.377	0.0648032		1.48209
NCD3	46.957	768.37	0.0611124		1.39768
HFD1D1	85.8948	739.801	0.116105		2.65541
HFD1D2	85.9647	735.596	0.116864		2.67276
HFD1D3	127.883	590.297	0.216641		4.95474
HFD2D1	131.048	831.509	0.157603		3.60449
HFD2D2	185.165	877.052	0.211122		4.82851
HFD2D3	102.808	679.088	0.151391		3.46241
NC4	194.872	1252.72	0.15556		0.708526
NC5	326.285	1275.96	0.255717		1.16471
NC6	295.804	1195.72	0.247386	0.219554	1.12677
NCD4	700.11	1628.29	0.429965		1.95836
NCD5	785.8	1215.21	0.646635		2.94522
NCD6	886.724	1274.19	0.695912		3.16966
HFD1D4	930.064	1226.71	0.758176		3.45325
HFD1D5	882.113	1388.47	0.635313		2.89365
HFD1D6	986.833	1277.81	0.772284		3.51751
HFD2D4	1547.24	1328.72	1.16445		5.30371
HFD2D5	1678.58	1313.57	1.27788		5.82032
HFD2D6	1359.98	1677.35	0.810791		3.6929
	IGF2BP1	β-Actin	IGF2BP1/β-Actin		Standardization
NC1	518.811	562.979	0.921547		0.889792
NC2	655.37	530.974	1.23428		1.19175
NC3	576.037	605.567	0.951236	1.03569	0.918458
NCD1	562.506	636.921	0.883165		0.852733
NCD2	514.281	699.27	0.735455		0.710113
NCD3	500.654	703.328	0.711835		0.687306
HFD1D1	488.41	693.984	0.703778		0.679527
HFD1D2	330.617	708.594	0.466582		0.450505
HFD1D3	262.647	500.12	0.525168		0.507071
HFD2D1	131.582	801.74	0.164121		0.158466
HFD2D2	158.585	737.195	0.21512		0.207707
HFD2D3	34.571	527.45	0.0655437		0.0632852
NC4	301.321	1252.72	0.240534		1.32159
NC5	136.04	1275.96	0.106617		0.585796
NC6	237.781	1195.72	0.19886	0.182004	1.09262
NCD4	222.725	1628.29	0.136784		0.751547
NCD5	120.791	1215.21	0.099399		0.546137
NCD6	72.8695	1274.19	0.0571889		0.314218
HFD1D4	84.9826	1226.71	0.0692767		0.380633
HFD1D5	58.4659	1388.47	0.0421081		0.231358
HFD1D6	39.1041	1277.81	0.0306024		0.168142
HFD2D4	22.1234	1328.72	0.0166501		0.0914821
HFD2D5	18.551	1313.57	0.0141226		0.077595
HFD2D6	20.123	1677.35	0.0119969		0.0659155

## Sheet: H. Site1 m6A level
					CT	CT				×FD	×100%
TRUE		NC1	Wt1(input)	Wt1(MeRIP)	18.2051	18.4286		-0.223469	0.856504	0.0856504	8.56504
TRUE	A2/B2	NC2	Wt1(input)	Wt1(MeRIP)	18.1137	18.1371		-0.0234777	0.983858	0.0983858	9.83858
TRUE	A3/B3	NC3	Wt1(input)	Wt1(MeRIP)	18.0661	18.2203		-0.15418	0.898643	0.0898643	8.98643
TRUE	A4/B4	NCD1	Wt1(input)	Wt1(MeRIP)	18.2626	18.2599		0.00270951	1.00188	0.100188	10.0188
TRUE	A5/B5	NCD2	Wt1(input)	Wt1(MeRIP)	18.3761	18.2024		0.173724	1.12797	0.112797	11.2797
TRUE	A6/B6	NCD3	Wt1(input)	Wt1(MeRIP)	18.3381	18.2391		0.0990708	1.07108	0.107108	10.7108
TRUE	A7/B7	HFD1D1	Wt1(input)	Wt1(MeRIP)	18.5583	18.1488		0.409505	1.32823	0.132823	13.2823
TRUE	A8/B8	HFD1D2	Wt1(input)	Wt1(MeRIP)	18.292	18.015		0.276997	1.21167	0.121167	12.1167
TRUE	A9/B9	HFD1D3	Wt1(input)	Wt1(MeRIP)	18.4857	18.0266		0.459133	1.37471	0.137471	13.7471
TRUE	A10/B10	HFD2D1	Wt1(input)	Wt1(MeRIP)	19.5418	18.7784		0.763355	1.69743	0.169743	16.9743
TRUE	A11/B11	HFD2D2	Wt1(input)	Wt1(MeRIP)	19.4092	18.8518		0.557437	1.47165	0.147165	14.7165
TRUE	A12/B12	HFD2D3	Wt1(input)	Wt1(MeRIP)	19.6241	18.9948		0.629271	1.54678	0.154678	15.4678
					CT	CT				×FD	×100%
TRUE		NC4	Wt1(input)	Wt1(MeRIP)	16.5749	16.8462		-0.27136	0.828538	0.0828538	8.28538
TRUE	A2/B2	NC5	Wt1(input)	Wt1(MeRIP)	16.6837	16.9866		-0.302891	0.810626	0.0810626	8.10626
TRUE	A3/B3	NC6	Wt1(input)	Wt1(MeRIP)	16.4248	17.0978		-0.673063	0.627174	0.0627174	6.27174
TRUE	A4/B4	NCD4	Wt1(input)	Wt1(MeRIP)	16.8826	17.0183		-0.13567	0.910247	0.0910247	9.10247
TRUE	A5/B5	NCD5	Wt1(input)	Wt1(MeRIP)	17.1787	17.1028		0.0758263	1.05396	0.105396	10.5396
TRUE	A6/B6	NCD6	Wt1(input)	Wt1(MeRIP)	16.9786	17.0282		-0.0495873	0.966213	0.0966213	9.66213
TRUE	A7/B7	HFD1D4	Wt1(input)	Wt1(MeRIP)	16.9387	16.9482		-0.0095649	0.993392	0.0993392	9.93392
TRUE	A8/B8	HFD1D5	Wt1(input)	Wt1(MeRIP)	17.0739	16.8265		0.247381	1.18705	0.118705	11.8705
TRUE	A9/B9	HFD1D6	Wt1(input)	Wt1(MeRIP)	17.0829	16.7285		0.354475	1.27852	0.127852	12.7852
TRUE	A10/B10	HFD2D4	Wt1(input)	Wt1(MeRIP)	17.2936	16.7837		0.509967	1.42402	0.142402	14.2402
TRUE	A11/B11	HFD2D5	Wt1(input)	Wt1(MeRIP)	17.2038	16.6976		0.506266	1.42037	0.142037	14.2037
TRUE	A12/B12	HFD2D6	Wt1(input)	Wt1(MeRIP)	17.1194	16.6922		0.427204	1.34462	0.134462	13.4462
