# Supplementary material for: Multigenerational paternal obesity enhances the susceptibility to male subfertility in offspring via Wt1 N6-methyladenosine modification
Source: Nat Commun. 2024 Feb 14;15:1353. doi: 10.1038/s41467-024-45675-4 (PMC10866985; doi:10.1038/s41467-024-45675-4)
Supplement: Supplementary file 4 — Source data [file 41467_2024_45675_MOESM4_ESM.zip › Source data/Fig.7.xlsx]

## Sheet: A. Quantification of Wt1
Chart	Pairing	Sample Name	Targets	References	Mean Cp	Mean Cp	Target/Ref	Normalized	Status
TRUE		0-1	WT1	18S	27.7486	12.4565	0	1	0.987556
TRUE	A2/B2	0-2	WT1	18S	27.652	12.5177	-0.157784	1.11557	1.10169
TRUE	A3/B3	0-3	WT1	18S	27.902	12.4932	0.116801	0.92223	0.910754
								1.0126	1
TRUE	A4/B4	6-1	WT1	18S	28.1083	12.3307	0.485575	0.714213	0.705325
TRUE	A5/B5	6-2	WT1	18S	28.2594	12.7748	0.192523	0.875074	0.864185
TRUE	A6/B6	6-3	WT1	18S	28.2339	12.5261	0.415666	0.749673	0.740344
TRUE	A7/B7	12-1	WT1	18S	28.7357	12.8867	0.556978	0.679725	0.671266
TRUE	A8/B8	12-2	WT1	18S	28.7902	12.5741	0.924067	0.527021	0.520463
TRUE	A9/B9	12-3	WT1	18S	28.6942	12.7289	0.673191	0.627118	0.619314
TRUE	A10/B10	24-1	WT1	18S	28.8058	12.3512	1.16253	0.446728	0.441169
TRUE	A11/B11	24-2	WT1	18S	28.571	12.414	0.864867	0.549097	0.542264
TRUE	A12/B12	24-3	WT1	18S	28.4776	12.5101	0.675449	0.626137	0.618346

## Sheet: B. Site1 m6A level
					CT	CT				×FD	×100%
TRUE		0-1	Wt1(input)	Wt1(MeRIP)	25.7319	27.3972		-1.66528	0.315284	0.0315284	3.15284
TRUE	A2/B2	0-2	Wt1(input)	Wt1(MeRIP)	25.8347	27.2783		-1.44359	0.36765	0.036765	3.6765
TRUE	A3/B3	0-3	Wt1(input)	Wt1(MeRIP)	25.4814	27.3092		-1.82782	0.28169	0.028169	2.8169
TRUE	A4/B4	6-1	Wt1(input)	Wt1(MeRIP)	26.0232	27.3821		-1.35889	0.389881	0.0389881	3.89881
TRUE	A5/B5	6-2	Wt1(input)	Wt1(MeRIP)	26.0881	27.2342		-1.1461	0.451844	0.0451844	4.51844
TRUE	A6/B6	6-3	Wt1(input)	Wt1(MeRIP)	26.1038	27.2421		-1.13831	0.454291	0.0454291	4.54291
TRUE	A7/B7	12-1	Wt1(input)	Wt1(MeRIP)	26.134	27.0421		-0.908154	0.532866	0.0532866	5.32866
TRUE	A8/B8	12-2	Wt1(input)	Wt1(MeRIP)	26.1344	27.2368		-1.10236	0.465754	0.0465754	4.65754
TRUE	A9/B9	12-3	Wt1(input)	Wt1(MeRIP)	26.2718	27.0879		-0.816102	0.567974	0.0567974	5.67974
TRUE	A10/B10	24-1	Wt1(input)	Wt1(MeRIP)	27.2019	28.1781		-0.976166	0.508329	0.0508329	5.08329
TRUE	A11/B11	24-2	Wt1(input)	Wt1(MeRIP)	27.3971	28.1718		-0.774628	0.584539	0.0584539	5.84539
TRUE	A12/B12	24-3	Wt1(input)	Wt1(MeRIP)	27.2319	28.1792		-0.947332	0.51859	0.051859	5.1859

## Sheet: D. Luciferase activity
		NC					Cd
		firefly	Renilla	firefly/renilla			firefly	Renilla	firefly/renilla
WT1	wt	10197	66549	0.153225	WT1	wt	4864	58791	0.0827338
		10096	69547	0.145168			6724	58111	0.11571
		10992	64521	0.170363			4924	61129	0.080551
	mut	8957	67841	0.132029		mut	8787	56329	0.155994
		10724	64691	0.165773			8604	59491	0.144627
		9635	60981	0.158			6854	55914	0.122581
							mean	SD	SEM
		wt	NC	0.153225		0.980629
				0.145168		0.929062
				0.170363	0.156252	1.09031	1	0.0823501	0.0475448
			Cd	0.0827338		0.529489
				0.11571		0.740531
				0.080551		0.515519	0.595179	0.126072	0.0727875
		mut	NC	0.132029		0.844976
				0.165773		1.06093
				0.158		1.01119	0.972364	0.11309	0.0652928
			Cd	0.155994		0.998349
				0.144627		0.925599
				0.122581		0.784508	0.902819	0.108725	0.0627726

## Sheet: E. Site1 m6A level
				CT	CT				×FD	×100%
	NC-1	Wt1(input)	Wt1(MeRIP)	25.6339	27.4311		-1.79721	0.287731	0.0287731	2.87731
E2/F2	NC-2	Wt1(input)	Wt1(MeRIP)	25.8013	27.3247		-1.52334	0.34788	0.034788	3.4788
E3/F3	NC-3	Wt1(input)	Wt1(MeRIP)	25.5239	27.3248		-1.80086	0.287003	0.0287003	2.87003
E4/F4	M3-1	Wt1(input)	Wt1(MeRIP)	25.4213	27.5355		-2.1142	0.230974	0.0230974	2.30974
E5/F5	M3-2	Wt1(input)	Wt1(MeRIP)	25.5624	27.6322		-2.06981	0.238191	0.0238191	2.38191
E6/F6	M3-2	Wt1(input)	Wt1(MeRIP)	25.4531	27.9239		-2.47076	0.180396	0.0180396	1.80396
E7/F7	Cd-1	Wt1(input)	Wt1(MeRIP)	26.2078	27.0625		-0.854658	0.552996	0.0552996	5.52996
E8/F8	Cd-2	Wt1(input)	Wt1(MeRIP)	26.1013	27.1898		-1.08847	0.470261	0.0470261	4.70261
E9/F9	Cd-3	Wt1(input)	Wt1(MeRIP)	26.1672	27.1035		-0.936231	0.522596	0.0522596	5.22596
E10/F10	M3+Cd1	Wt1(input)	Wt1(MeRIP)	26.3035	27.6376		-1.33411	0.396638	0.0396638	3.96638
E11/F11	M3+Cd2	Wt1(input)	Wt1(MeRIP)	26.2342	27.7215		-1.48734	0.356668	0.0356668	3.56668
E12/F12	M3+Cd3	Wt1(input)	Wt1(MeRIP)	26.0987	27.7643		-1.66555	0.315224	0.0315224	3.15224

## Sheet: F. Quantification of Wt1
Chart	Pairing	Sample Name	Targets	References	Mean Cp	Mean Cp	Target/Ref	Normalized
TRUE		C1	WT1-1	18S	32.6731	10.0267	0	1	0.836414
TRUE	A2/C2	C2	WT1-1	18S	32.497	10.3318	-0.48125	1.39595	1.16759
TRUE	A3/C3	C3	WT1-1	18S	33.211	10.8164	-0.251919	1.19079	0.995993
								1.19558	1
TRUE	A4/C4	M1	WT1-1	18S	32.4886	10.5537	-0.711598	1.63762	1.36972
TRUE	A5/C5	M2	WT1-1	18S	32.6845	10.8878	-0.849778	1.80222	1.5074
TRUE	A6/C6	M3	WT1-1	18S	32.7864	10.6489	-0.508895	1.42296	1.19018
TRUE	A7/C7	Cd1	WT1-1	18S	33.7384	10.0387	1.05326	0.481879	0.40305
TRUE	A8/C8	Cd2	WT1-1	18S	33.954	10.8213	0.486319	0.713844	0.597069
TRUE	A9/C9	Cd3	WT1-1	18S	33.6751	10.5465	0.482136	0.715917	0.598802
TRUE	A10/C10	M+Cd1	WT1-1	18S	33.7331	11.0509	0.0357144	0.975549	0.815962
TRUE	A11/C11	M+Cd2	WT1-1	18S	34.2128	11.7966	-0.230267	1.17305	0.981157
TRUE	A12/C12	M+Cd3	WT1-1	18S	34.3766	11.6707	0.0594323	0.959642	0.802657

## Sheet: H. Relative protein level
	WT1	β-Actin	WT1/β-Actin		Standardization
NC1	549.071	761.9	0.72066		0.734595
NC2	599.658	628.318	0.954386		0.97284
NC3	749.502	591.068	1.26805	0.98103	1.29257
M1	744.189	660.42	1.12684		1.14863
M2	733.599	669.597	1.09558		1.11677
M3	643.925	707.084	0.910677		0.928286
Cd1	103.478	787.525	0.131396		0.133937
Cd2	48.3878	750.828	0.0644459		0.0656921
Cd3	324.033	855.757	0.37865		0.385972
M+Cd1	771.485	807.899	0.954927		0.973392
M+Cd2	655.904	778.327	0.84271		0.859005
M+Cd3	514.508	633.504	0.812163		0.827867
	METTL3	β-Actin	METTL3/β-Actin		Standardization
NC1	205.342	761.9	0.269513		0.842867
NC2	252.118	628.318	0.401258		1.25488
NC3	170.524	591.068	0.288501	0.319757	0.902249
M1	35.2399	660.42	0.0533599		0.166876
M2	40.9798	669.597	0.0612006		0.191397
M3	48.1632	707.084	0.0681153		0.213022
Cd1	392.077	787.525	0.49786		1.55699
Cd2	335.606	750.828	0.446981		1.39788
Cd3	429.07	855.757	0.501393		1.56804
M+Cd1	71.0597	807.899	0.0879561		0.275072
M+Cd2	36.1371	778.327	0.0464292		0.145201
M+Cd3	30.8949	633.504	0.0487683		0.152517

## Sheet: I. RNA stability assay (Mettl3)
Chart	Pairing	Sample Name	Targets	References	Mean Cp	Mean Cp	Target/Ref	Normalized
TRUE		NC0-1	Wt1	18S	33.0842	11.9401	0	1	1.04603
TRUE	A2/E2	NC0-2	Wt1	18S	33.2017	11.9199	0.137725	0.908952	0.950789
TRUE	A3/E3	NC0-3	Wt1	18S	33.3776	12.0427	0.19081	0.876114	0.91644
TRUE	A4/E4	NC0-4	Wt1	18S	33.1479	12.0589	-0.055089	1.03892	1.08674
								0.955997	1
TRUE	A5/E5	NC3-1	Wt1	18S	33.4843	11.7907	0.549616	0.683202	0.714648
TRUE	A6/E6	NC3-2	Wt1	18S	34.205	12.4975	0.563395	0.676708	0.707855
TRUE	A7/E7	NC3-3	Wt1	18S	34.1945	12.2631	0.787313	0.579422	0.606092
TRUE	A8/E8	NC3-4	Wt1	18S	34.1503	12.5145	0.491681	0.711196	0.743931
TRUE	A9/E9	NC6-1	Wt1	18S	34.9396	12.8097	0.985836	0.504933	0.528174
TRUE	A10/E10	NC6-2	Wt1	18S	34.9792	12.8412	0.993904	0.502117	0.525229
TRUE	A11/E11	NC6-3	Wt1	18S	35.1301	12.7775	1.20853	0.43271	0.452626
TRUE	A12/E12	NC6-4	Wt1	18S	35.1994	12.7725	1.28283	0.410988	0.429905
TRUE		Mettl0-1	Wt1	18S	33.0338	13.1446	0	1	0.998338
TRUE	B2/F2	Mettl0-2	Wt1	18S	33.0361	13.0776	0.0692733	0.953118	0.951534
TRUE	B3/F3	Mettl0-3	Wt1	18S	33.127	13.0842	0.15368	0.898955	0.897461
TRUE	B4/F4	Mettl0-4	Wt1	18S	32.7252	13.0434	-0.207376	1.15459	1.15267
								1.00166	1
TRUE	B5/F5	Mettl3-1	Wt1	18S	33.7146	13.4438	0.381599	0.767586	0.766311
TRUE	B6/F6	Mettl3-2	Wt1	18S	33.8479	13.3191	0.639651	0.641868	0.640802
TRUE	B7/F7	Mettl3-3	Wt1	18S	33.5103	13.2829	0.338217	0.791018	0.789704
TRUE	B8/F8	Mettl3-4	Wt1	18S	33.6902	13.4971	0.303937	0.810039	0.808693
TRUE	B9/F9	Mettl6-1	Wt1	18S	33.5916	12.9234	0.779083	0.582737	0.581768
TRUE	B10/F10	Mettl6-2	Wt1	18S	33.6656	13.0963	0.680168	0.624093	0.623055
TRUE	B11/F11	Mettl6-3	Wt1	18S	33.8378	13.0362	0.912393	0.531303	0.53042
TRUE	B12/F12	Mettl6-4	Wt1	18S	33.7874	12.9925	0.905798	0.533738	0.53285
TRUE		Cd0-1	Wt1	18S	33.5786	12.7023	0	1	0.983503
TRUE	C2/G2	Cd0-2	Wt1	18S	33.2231	12.6251	-0.27836	1.21282	1.19281
TRUE	C3/G3	Cd0-3	Wt1	18S	33.7701	12.701	0.192832	0.874887	0.860454
TRUE	C4/G4	Cd0-4	Wt1	18S	33.5148	12.6085	0.0300434	0.979391	0.963234
								1.01677	1
TRUE	C5/G5	Cd3-1	Wt1	18S	34.5765	12.7724	0.927824	0.525651	0.516979
TRUE	C6/G6	Cd3-2	Wt1	18S	34.7481	12.8364	1.03548	0.487855	0.479807
TRUE	C7/G7	Cd3-3	Wt1	18S	34.3564	12.7904	0.689728	0.619971	0.609743
TRUE	C8/G8	Cd3-4	Wt1	18S	34.4651	12.8014	0.78742	0.579379	0.569822
TRUE	C9/G9	Cd6-1	Wt1	18S	34.8359	12.475	1.48462	0.357342	0.351448
TRUE	C10/G10	Cd6-2	Wt1	18S	35.3075	12.5414	1.88981	0.269843	0.265391
TRUE	C11/G11	Cd6-3	Wt1	18S	34.8589	12.5127	1.4699	0.361008	0.355053
TRUE	C12/G12	Cd6-4	Wt1	18S	34.8188	12.439	1.50353	0.35269	0.346872
TRUE		M+Cd0-1	Wt1	18S	33.0498	12.5982	0	1	1.03364
TRUE	D2/H2	M+Cd0-2	Wt1	18S	33.1039	12.5135	0.138729	0.908319	0.938876
TRUE	D3/H3	M+Cd0-3	Wt1	18S	33.049	12.5681	0.0293174	0.979884	1.01285
TRUE	D4/H4	M+Cd0-4	Wt1	18S	33.0522	12.5739	0.0267749	0.981612	1.01463
								0.967454	1
TRUE	D5/H5	M+Cd3-1	Wt1	18S	33.9343	12.7448	0.73786	0.599628	0.6198
TRUE	D6/H6	M+Cd3-2	Wt1	18S	33.9538	12.6816	0.820587	0.566212	0.58526
TRUE	D7/H7	M+Cd3-3	Wt1	18S	33.624	12.7352	0.437148	0.738593	0.76344
TRUE	D8/H8	M+Cd3-4	Wt1	18S	33.6685	12.7208	0.496181	0.708981	0.732832
TRUE	D9/H9	M+Cd6-1	Wt1	18S	34.2463	12.7662	1.02848	0.490226	0.506718
TRUE	D10/H10	M+Cd6-2	Wt1	18S	34.294	12.7849	1.05746	0.480477	0.496641
TRUE	D11/H11	M+Cd6-3	Wt1	18S	34.7452	12.9062	1.38739	0.382255	0.395114
TRUE	D12/H12	M+Cd6-4	Wt1	18S	34.8889	13.1671	1.27024	0.414592	0.428539

## Sheet: K. Quantification of WT1
	WT1	β-Actin	WT1/β-Actin		Standardization
NC1	1433.44	779.719	1.8384		0.977986
NC2	941.113	466.833	2.01595		1.07244
NC3	1095.57	613.763	1.785	1.87978	0.949576
IGF2BP1	621.007	408.762	1.51924		0.808199
IGF2BP2	672.856	706.024	0.953021		0.506984
IGF2BP3	733.838	647.426	1.13347		0.602978
Cd1	690.663	597.908	1.15513		0.614503
Cd2	319.929	721.476	0.443437		0.235898
Cd3	578.854	645.413	0.896873		0.477115
IGF2BP+Cd1	239.642	966.509	0.247945		0.131901
IGF2BP+Cd2	313.479	743.635	0.421549		0.224254
IGF2BP+Cd3	106.186	544.167	0.195135		0.103807

## Sheet: L. Quantification of IGF2BP1
	IGF2BP1	β-Actin	IGF2BP1/β-Actin		Standardization
NC1	1142.66	779.719	1.46548		0.812265
NC2	1068.17	466.833	2.28813		1.26823
NC3	1018.21	613.763	1.65896	1.80419	0.919503
IGF2BP1	528.573	408.762	1.29311		0.716724
IGF2BP2	504.675	706.024	0.714812		0.396196
IGF2BP3	458.252	647.426	0.707806		0.392312
Cd1	782.029	597.908	1.30794		0.724947
Cd2	837.481	721.476	1.16079		0.643385
Cd3	650.231	645.413	1.00746		0.558403
IGF2BP+Cd1	487.392	966.509	0.504281		0.279505
IGF2BP+Cd2	415.98	743.635	0.559387		0.310049
IGF2BP+Cd3	350.195	544.167	0.643542		0.356693

## Sheet: M. RNA stability assay (Igf2bp)
Chart	Pairing	Sample Name	Targets	References	Mean Cp	Mean Cp	Target/Ref	Normalized	Status
TRUE		NC0-1	WT1	18S	30.5985	7.18683	0	1	0.845856
TRUE	A2/B2	NC0-2	WT1	18S	30.2637	7.25018	-0.398163	1.31783	1.11469
TRUE	A3/B3	NC0-3	WT1	18S	30.2012	7.36493	-0.575385	1.49008	1.26039
TRUE	A4/B4	NC0-4	WT1	18S	30.7169	7.18649	0.118673	0.921034	0.779062
								1.18223	1
TRUE	A5/B5	NC3-1	WT1	18S	31.0448	7.3453	0.287831	0.819133	0.692868
TRUE	A6/B6	NC3-2	WT1	18S	31.0696	7.20793	0.44997	0.732058	0.619216
TRUE	A7/B7	NC3-3	WT1	18S	30.8383	7.45606	-0.0294884	1.02065	0.863323
TRUE	A8/B8	NC3-4	WT1	18S	31.0827	7.21695	0.454004	0.730014	0.617486
TRUE	A9/B9	NC6-1	WT1	18S	31.9738	7.48766	1.07447	0.474845	0.40165
TRUE	A10/B10	NC6-2	WT1	18S	31.421	7.44418	0.565147	0.675887	0.571703
TRUE	A11/B11	NC6-3	WT1	18S	31.9134	7.39223	1.1095	0.463455	0.392016
TRUE	A12/B12	NC6-4	WT1	18S	31.2737	7.538	0.324036	0.798832	0.675697
TRUE		Igf2bp0-1	WT1	18S	31.6081	7.41333	0	1	0.914237
TRUE	C2/D2	Igf2bp0-2	WT1	18S	31.3042	7.41797	-0.308633	1.23853	1.13231
TRUE	C3/D3	Igf2bp0-3	WT1	18S	31.8681	7.52079	0.152445	0.899724	0.822561
TRUE	C4/D4	Igf2bp0-4	WT1	18S	31.146	7.25803	-0.306818	1.23698	1.13089
								1.09381	1
TRUE	C5/D5	Igf2bp3-1	WT1	18S	33.0074	7.7322	1.08043	0.472889	0.432332
TRUE	C6/D6	Igf2bp3-2	WT1	18S	32.7443	7.69485	0.85461	0.553015	0.505586
TRUE	C7/D7	Igf2bp3-3	WT1	18S	32.505	7.64548	0.664688	0.630825	0.576724
TRUE	C8/D8	Igf2bp3-4	WT1	18S	32.3072	7.68798	0.424383	0.745157	0.68125
TRUE	C9/D9	Igf2bp6-1	WT1	18S	33.4386	7.86516	1.37864	0.384581	0.351598
TRUE	C10/D10	Igf2bp6-2	WT1	18S	33.8397	7.85998	1.78489	0.290198	0.26531
TRUE	C11/D11	Igf2bp6-3	WT1	18S	33.5483	7.77082	1.58269	0.33386	0.305227
TRUE	C12/D12	Igf2bp6-4	WT1	18S	33.352	7.89042	1.26677	0.41559	0.379948
TRUE		Cd0-1	WT1	18S	32.4758	7.34569	0	1	0.94954
TRUE	E2/F2	Cd0-2	WT1	18S	32.632	7.23096	0.270925	0.828788	0.786967
TRUE	E3/F3	Cd0-3	WT1	18S	32.2903	7.12592	0.0343051	0.976502	0.927228
TRUE	E4/F4	Cd0-4	WT1	18S	31.9508	7.3136	-0.492905	1.40728	1.33626
								1.05314	1
TRUE	E5/F5	Cd3-1	WT1	18S	33.2531	7.49053	0.632453	0.645079	0.612528
TRUE	E6/F6	Cd3-2	WT1	18S	33.4773	7.35783	0.989343	0.503707	0.47829
TRUE	E7/F7	Cd3-3	WT1	18S	33.5552	7.48878	0.936277	0.52258	0.49621
TRUE	E8/F8	Cd3-4	WT1	18S	33.2327	7.34774	0.754869	0.5926	0.562698
									0.537432
TRUE	E9/F9	Cd6-1	WT1	18S	34.3226	7.43472	1.75772	0.295715	0.280793
TRUE	E10/F10	Cd6-2	WT1	18S	34.06	7.51391	1.41593	0.374769	0.355858
TRUE	E11/F11	Cd6-3	WT1	18S	34.2207	7.47854	1.61203	0.327137	0.31063
TRUE	E12/F12	Cd6-4	WT1	18S	34.0616	7.63754	1.29391	0.407844	0.387265
TRUE		Igf2bp+Cd0-1	WT1	18S	33.2373	7.34796	0	1	0.981127
TRUE	G2/H2	Igf2bp+Cd0-2	WT1	18S	33.4792	7.31696	0.272869	0.827672	0.812051
TRUE	G3/H3	Igf2bp+Cd0-3	WT1	18S	32.986	7.25444	-0.157792	1.11558	1.09452
TRUE	G4/H4	Igf2bp+Cd0-4	WT1	18S	33.0677	7.35937	-0.18103	1.13369	1.1123
								1.01924	1
TRUE	G5/H5	Igf2bp+Cd3-1	WT1	18S	34.9687	7.4104	1.66892	0.314488	0.308553
TRUE	G6/H6	Igf2bp+Cd3-2	WT1	18S	34.5388	7.46439	1.185	0.439823	0.431523
TRUE	G7/H7	Igf2bp+Cd3-3	WT1	18S	34.4719	7.47157	1.11098	0.462979	0.454242
TRUE	G8/H8	Igf2bp+Cd3-4	WT1	18S	34.9897	7.58241	1.51792	0.349189	0.342599
TRUE	G9/H9	Igf2bp+Cd6-1	WT1	18S	35.4891	7.80228	1.79746	0.287682	0.282252
TRUE	G10/H10	Igf2bp+Cd6-2	WT1	18S	36.3346	7.72719	2.71805	0.151979	0.149111
TRUE	G11/H11	Igf2bp+Cd6-3	WT1	18S	35.9927	7.75064	2.35271	0.195779	0.192084
TRUE	G12/H12	Igf2bp+Cd6-4	WT1	18S	36.4325	7.80562	2.73747	0.149948	0.147118

[truncated: 1 more sheets: N. IGF2BP1-RIP]
