# Supplementary material for: Multigenerational paternal obesity enhances the susceptibility to male subfertility in offspring via Wt1 N6-methyladenosine modification
Source: Nat Commun. 2024 Feb 14;15:1353. doi: 10.1038/s41467-024-45675-4 (PMC10866985; doi:10.1038/s41467-024-45675-4)
Supplement: Supplementary file 4 — Source data [file 41467_2024_45675_MOESM4_ESM.zip › Source data/Fig.8.xlsx]

## Sheet: A. Total m6A level
	1	2	3	4	5	6	7	8	9	10	11	12
A	0	0	0.001	0	0	0.001	0.264	0	0.001	0.001	0	0.001	450
B	0	0	0.001	0	0	0.107	0.242	0	0.001	0.001	0	0	450
C	0	0	0.001	0	0	0.523	0.264	0.001	0.001	0.001	0.001	0.001	450
D	0.001	0.001	0.002	0.001	0.001	1.68	0.301	0.001	0.001	0.001	0.001	0.001	450
E	0	0	0.001	0.001	0.001	0.197	0.304	0.001	0.001	0.001	0.001	0.001	450
F	0.001	0.002	0.002	0.001	0.001	0.203	0.327	0.001	0.001	0.001	0.001	0.001	450
G	0.001	0.001	0.001	0.001	0.001	0.22	0.321	0.002	0.001	0.001	0.001	0.002	450
H	0.001	0.001	0.001	0.001	0.001	0.235	0.383	0.001	0.001	0.001	0.001	0.001	450
1.682	1.575	NC	0.197	0.09	0.000534442	0.0534442
0.528	0.421		0.203	0.096	0.000570071	0.0570071
			0.22	0.113	0.000671021	0.0671021
			0.235	0.128	0.000760095	0.0760095
						0.0633907
						0.0102093
						0.00510467
		HFD	0.264	0.157	0.000932304	0.0932304
			0.242	0.135	0.000801663	0.0801663
			0.264	0.157	0.000932304	0.0932304
			0.301	0.194	0.00115202	0.115202
						0.0954572
						0.0145325
						0.00726626
		HFD1+HFD	0.304	0.197	0.00116983	0.116983
			0.327	0.22	0.00130641	0.130641
			0.321	0.214	0.00127078	0.127078
			0.383	0.276	0.00163895	0.163895
						0.13465
						0.0203372
						0.0101686

## Sheet: B. Relative mRNA level
Chart	Pairing	Sample Name	Targets	References	Mean Cp	Mean Cp	Target/Ref	Normalized	Status
TRUE		NC1	Mettl3	18S	28.1235	10.8764	0	1	1.11462
TRUE	A2/H2	NC2	Mettl3	18S	27.8523	10.7868	-0.181542	1.1341	1.26408
TRUE	A3/H3	NC3	Mettl3	18S	28.5341	10.7862	0.500857	0.706687	0.787686
TRUE	A4/H4	NC4	Mettl3	18S	28.6334	10.9672	0.419101	0.74789	0.833612
								0.897168	1
TRUE	A5/H5	HFD1	Mettl3	18S	27.4352	10.7167	-0.528617	1.44255	1.60789
TRUE	A6/H6	HFD2	Mettl3	18S	27.5436	10.7574	-0.460891	1.37639	1.53415
TRUE	A7/H7	HFD3	Mettl3	18S	27.0425	10.9848	-1.18937	2.28053	2.54192
TRUE	A8/H8	HFD4	Mettl3	18S	27.0054	10.8184	-1.06003	2.08498	2.32395
TRUE	A9/H9	HFD+HFD1	Mettl3	18S	27.0554	11.0893	-1.28099	2.43006	2.70859
TRUE	A10/H10	HFD+HFD2	Mettl3	18S	27.0544	11.2324	-1.42517	2.68545	2.99326
TRUE	A11/H11	HFD+HFD3	Mettl3	18S	26.9243	11.1215	-1.44433	2.72137	3.03329
TRUE	A12/H12	HFD+HFD4	Mettl3	18S	26.6414	11.0148	-1.62049	3.0748	3.42722
TRUE		NC1	Mettl14	18S	25.4354	10.8764	0	1	1.08579
TRUE	B2/H2	NC2	Mettl14	18S	25.4977	10.7868	0.151998	0.900003	0.977213
TRUE	B3/H3	NC3	Mettl14	18S	25.6464	10.7862	0.301246	0.811551	0.881172
TRUE	B4/H4	NC4	Mettl14	18S	25.5665	10.9672	0.0403678	0.972407	1.05583
								0.92099	1
TRUE	B5/H5	HFD1	Mettl14	18S	25.6214	10.7167	0.345736	0.786906	0.854413
TRUE	B6/H6	HFD2	Mettl14	18S	25.0142	10.7574	-0.302058	1.2329	1.33867
TRUE	B7/H7	HFD3	Mettl14	18S	24.6547	10.9848	-0.889015	1.85191	2.01078
TRUE	B8/H8	HFD4	Mettl14	18S	24.6345	10.8184	-0.742796	1.67342	1.81697
TRUE	B9/H9	HFD+HFD1	Mettl14	18S	24.5245	11.0893	-1.12374	2.17911	2.36605
TRUE	B10/H10	HFD+HFD2	Mettl14	18S	26.2334	11.2324	0.441997	0.736115	0.799264
TRUE	B11/H11	HFD+HFD3	Mettl14	18S	25.0533	11.1215	-0.627139	1.5445	1.677
TRUE	B12/H12	HFD+HFD4	Mettl14	18S	25.0865	11.0148	-0.487285	1.4018	1.52206
TRUE		NC1	Alkbh5	18S	22.6474	10.8764	0	1	1.2056
TRUE	C2/H2	NC2	Alkbh5	18S	22.5645	10.7868	0.00672752	0.995348	1.19999
TRUE	C3/H3	NC3	Alkbh5	18S	23.1435	10.7862	0.586377	0.666013	0.802947
TRUE	C4/H4	NC4	Alkbh5	18S	23.3453	10.9672	0.607167	0.656485	0.791459
								0.829461	1
TRUE	C5/H5	HFD1	Alkbh5	18S	23.1544	10.7167	0.666627	0.629978	0.759502
TRUE	C6/H6	HFD2	Alkbh5	18S	23.3425	10.7574	0.814173	0.568735	0.685667
TRUE	C7/H7	HFD3	Alkbh5	18S	22.2535	10.9848	-0.502326	1.4165	1.70773
TRUE	C8/H8	HFD4	Alkbh5	18S	23.2533	10.8184	0.663955	0.631146	0.76091
TRUE	C9/H9	HFD+HFD1	Alkbh5	18S	23.0624	11.0893	0.202113	0.869277	1.048
TRUE	C10/H10	HFD+HFD2	Alkbh5	18S	23.6892	11.2324	0.685806	0.621659	0.749473
TRUE	C11/H11	HFD+HFD3	Alkbh5	18S	23.0555	11.1215	0.163075	0.89312	1.07675
TRUE	C12/H12	HFD+HFD4	Alkbh5	18S	23.0252	11.0148	0.239433	0.847078	1.02124
TRUE		NC1	Fto	18S	25.6724	10.8764	0	1	1.12591
TRUE	D2/H2	NC2	Fto	18S	25.8376	10.7868	0.254825	0.838089	0.943612
TRUE	D3/H3	NC3	Fto	18S	25.9321	10.7862	0.349968	0.784602	0.88339
TRUE	D4/H4	NC4	Fto	18S	25.8679	10.9672	0.104705	0.929995	1.04709
								0.888171	1
TRUE	D5/H5	HFD1	Fto	18S	26.1743	10.7167	0.661605	0.632174	0.711771
TRUE	D6/H6	HFD2	Fto	18S	26.1778	10.7574	0.624469	0.648659	0.73033
TRUE	D7/H7	HFD3	Fto	18S	26.3971	10.9848	0.616339	0.652324	0.734458
TRUE	D8/H8	HFD4	Fto	18S	25.6103	10.8184	-0.0040573	1.00282	1.12908
TRUE	D9/H9	HFD+HFD1	Fto	18S	26.4332	11.0893	0.547918	0.684007	0.770129
TRUE	D10/H10	HFD+HFD2	Fto	18S	26.5536	11.2324	0.525217	0.694855	0.782343
TRUE	D11/H11	HFD+HFD3	Fto	18S	26.8242	11.1215	0.90675	0.533385	0.600543
TRUE	D12/H12	HFD+HFD4	Fto	18S	26.0242	11.0148	0.21342	0.86249	0.971085
TRUE		NC1	Wtap	18S	28.6329	10.8764	0	1	0.980172
TRUE	F2/H2	NC2	Wtap	18S	28.7628	10.7868	0.219558	0.858829	0.8418
TRUE	F3/H3	NC3	Wtap	18S	28.5483	10.7862	0.00564569	0.996094	0.976344
TRUE	F4/H4	NC4	Wtap	18S	28.4296	10.9672	-0.293949	1.22599	1.20168
								1.02023	1
TRUE	F5/H5	HFD1	Wtap	18S	28.2424	10.7167	-0.230828	1.17351	1.15024
TRUE	F6/H6	HFD2	Wtap	18S	28.2224	10.7574	-0.291433	1.22386	1.19959
TRUE	F7/H7	HFD3	Wtap	18S	29.2325	10.9848	0.491301	0.711383	0.697278
TRUE	F8/H8	HFD4	Wtap	18S	29.0266	10.8184	0.451751	0.731155	0.716658
TRUE	F9/H9	HFD+HFD1	Wtap	18S	28.8265	11.0893	-0.019284	1.01346	0.993362
TRUE	F10/H10	HFD+HFD2	Wtap	18S	29.6472	11.6242	0.266621	0.831264	0.814782
TRUE	F11/H11	HFD+HFD3	Wtap	18S	29.2225	11.3215	0.144551	0.904661	0.886724
TRUE	F12/H12	HFD+HFD4	Wtap	18S	28.3524	11.0148	-0.418903	1.33691	1.3104

## Sheet: H. Quantification of Wt1
Chart	Pairing	Sample Name	Targets	References	Mean Cp	Mean Cp	Target/Ref	Normalized	Status
TRUE		NC1	Wt1	18S	29.5535	10.8764	0	1	1.10459
TRUE	E2/H2	NC2	Wt1	18S	29.6471	10.7868	0.183343	0.88066	0.972772
TRUE	E3/H3	NC3	Wt1	18S	29.8584	10.7862	0.395205	0.760381	0.839913
TRUE	E4/H4	NC4	Wt1	18S	29.673	10.9672	0.0288545	0.980198	1.08272
								0.90531	1
TRUE	E5/H5	HFD1	Wt1	18S	30.0346	10.7167	0.640856	0.641332	0.708412
TRUE	E6/H6	HFD2	Wt1	18S	30.3356	10.7574	0.901252	0.535422	0.591424
TRUE	E7/H7	HFD3	Wt1	18S	30.0578	10.9848	0.396015	0.759954	0.839441
TRUE	E8/H8	HFD4	Wt1	18S	30.1785	10.8184	0.683126	0.622814	0.687957
TRUE	E9/H9	HFD+HFD1	Wt1	18S	30.9867	11.0893	1.22037	0.429171	0.47406
TRUE	E10/H10	HFD+HFD2	Wt1	18S	31.1584	11.6242	0.857216	0.552017	0.609755
TRUE	E11/H11	HFD+HFD3	Wt1	18S	31.7848	11.3215	1.78632	0.289911	0.320234
TRUE	E12/H12	HFD+HFD4	Wt1	18S	30.8563	11.0148	1.1644	0.44615	0.492814
