# Supplementary material for: Multigenerational paternal obesity enhances the susceptibility to male subfertility in offspring via Wt1 N6-methyladenosine modification
Source: Nat Commun. 2024 Feb 14;15:1353. doi: 10.1038/s41467-024-45675-4 (PMC10866985; doi:10.1038/s41467-024-45675-4)
Supplement: Supplementary file 4 — Source data [file 41467_2024_45675_MOESM4_ESM.zip › Source data/Fig.9.xlsx]

## Sheet: C. Sperm count
NCD1	15.5	NCD+STM1	15.4	HFD1D	7.9	HFD1D+STM1	8.5
NCD2	12.6	NCD+STM2	17.3	HFD2D	11	HFD1D+STM2	8
NCD3	17.6	NCD+STM3	8.4	HFD3D	6.2	HFD1D+STM3	15.1
NCD4	14.9	NCD+STM4	15.5	HFD4D	6.4	HFD1D+STM4	13.4
NCD5	13.1	NCD+STM5	8.6	HFD5D	7.3	HFD1D+STM5	11.5
NCD6	12.6	NCD+STM6	11.2	HFD6D	9.1	HFD1D+STM6	17.4
NCD7	17.2	NCD+STM7	20.1	HFD7D	14.1	HFD1D+STM7	15.9
NCD8	15	NCD+STM8	15.8	HFD8D	8.3	HFD1D+STM8	16.6
NCD9	19.5	NCD+STM9	16.2	HFD9D	9
NCD10	11			HFD10D	15
				HFD11D	8.4

## Sheet: E. Quantification of WT1
	WT1	β-Actin	WT1/β-Actin		Standardization
NCD1	904.013	1423.98	0.634849		1.2627
NCD2	636.528	1336.32	0.476329		0.947409
NCD3	623.694	1570.49	0.397132	0.50277	0.789888
NCD+STM1	752.256	1435.96	0.523869		1.04197
NCD+STM2	865.49	1224.28	0.706939		1.40609
NCD+STM3	1138.65	1512.04	0.753057		1.49782
HFD1D1	356.463	1504.14	0.236988		0.471364
HFD1D2	361.572	1661.48	0.217621		0.432843
HFD1D3	500.06	1439.86	0.347298		0.690769
HFD1D+STM1	1201.18	1489.83	0.806258		1.60363
HFD1D+STM2	1018.58	1434.46	0.710079		1.41233
HFD1D+STM3	495.889	1264.01	0.392315		0.780308
NCD4	1662.85	1071.48	1.55192		1.10099
NCD5	1715	1136.43	1.50911		1.07062
NCD6	1372.3	1175.25	1.16767	1.40957	0.828389
NCD+STM4	1651.69	1164.54	1.41832		1.00621
NCD+STM5	1902.69	1108.57	1.71634		1.21764
NCD+STM6	2315.34	1077.97	2.14787		1.52378
HFD1D4	644.404	901.056	0.715165		0.507365
HFD1D5	721.113	873.922	0.825146		0.58539
HFD1D6	726.526	1073.52	0.67677		0.480126
HFD1D+STM4	1184.37	1044.57	1.13384		0.804387
HFD1D+STM5	1010.95	1005.92	1.005		0.712984
HFD1D+STM6	970.699	1105.29	0.878234		0.623053

## Sheet: F. Quantification of Wt1 mRNA
Chart	Pairing	Sample Name	Targets	References	Mean Cp	Mean Cp	Target/Ref	Normalized
TRUE		NCD1	Wt1	18S	20.2333	6	0	1		0.975622
TRUE	A2/H2	NCD2	Wt1	18S	20.3825	6	0.149172	0.901768		0.879784
TRUE	A3/H3	NCD3	Wt1	18S	20.0028	6	-0.230442	1.17319	1.02499	1.14459
TRUE	A4/H4	NCD+STM1	Wt1	18S	20.3241	6	-0.424373	1.34199		1.30927
TRUE	A5/H5	NCD+STM2	Wt1	18S	19.8089	6	-0.224373	1.16827		1.13979
TRUE	A6/H6	NCD+STM3	Wt1	18S	20.0414	6	-0.191928	1.14229		1.11444
TRUE	A7/H7	HFD1D1	Wt1	18S	20.6671	6	0.433834	0.740292		0.722245
TRUE	A8/H8	HFD1D2	Wt1	18S	20.8783	6	0.645026	0.639481		0.623892
TRUE	A9/H9	HFD1D3	Wt1	18S	20.9793	6	0.746052	0.596233		0.581698
TRUE	A10/H10	HFD+STM1	Wt1	18S	20.0213	6	-0.211948	1.15825		1.13001
TRUE	A11/H11	HFD+STM2	Wt1	18S	20.4342	6	0.200927	0.869991		0.848782
TRUE	A12/H12	HFD+STM3	Wt1	18S	20.4421	6	0.208849	0.865227		0.844134
Chart	Pairing	Sample Name	Targets	References	Mean Cp	Mean Cp	Target/Ref	Normalized
TRUE		NCD4	WT1	18S	21.0556	7.80017	0	1		1.18435
TRUE	A2/G2	NCD5	WT1	18S	20.9324	7.38978	0.287183	0.819501		0.970577
TRUE	A3/G3	NCD6	WT1	18S	20.9473	7.20491	0.486955	0.71353	0.844343	0.84507
TRUE	A4/G4	NCD+STM4	WT1	18S	21.2133	7.95554	0.00227102	0.998427		1.18249
TRUE	A5/G5	NCD+STM5	WT1	18S	21.2255	7.7266	0.243423	0.844739		1.00047
TRUE	A6/G6	NCD+STM6	WT1	18S	21.3252	7.93785	0.131865	0.912651		1.0809
TRUE	A7/G7	HFD1D4	WT1	18S	21.7403	7.52265	0.962241	0.513259		0.60788
TRUE	A8/G8	HFD1D5	WT1	18S	21.6928	7.16068	1.2767	0.412739		0.488829
TRUE	A9/G9	HFD1D6	WT1	18S	21.3993	7.58266	0.561137	0.677768		0.802716
TRUE	A10/G10	HFD+STM4	WT1	18S	21.0209	7.54944	0.215981	0.86096		1.01968
TRUE	A11/G11	HFD+STM5	WT1	18S	21.3365	7.47225	0.608807	0.655739		0.776626
TRUE	A12/G12	HFD+STM6	WT1	18S	21.229	7.49001	0.483539	0.715221		0.847074

## Sheet: G. Site1 m6A level
					CT	CT				×FD	×100%
TRUE		NCD1	Wt1(input)	Wt1(MeRIP)	20.3143	20.5342		-0.219981	0.858577	0.0858577	8.58577
TRUE	A2/B2	NCD2	Wt1(input)	Wt1(MeRIP)	20.2137	20.2825		-0.0688679	0.953386	0.0953386	9.53386
TRUE	A3/B3	NCD3	Wt1(input)	Wt1(MeRIP)	20.1231	20.3467		-0.223612	0.856419	0.0856419	8.56419
TRUE	A4/B4	STM1	Wt1(input)	Wt1(MeRIP)	20.1244	20.5922		-0.467799	0.723067	0.0723067	7.23067
TRUE	A5/B5	STM2	Wt1(input)	Wt1(MeRIP)	20.2012	20.4725		-0.271219	0.828619	0.0828619	8.28619
TRUE	A6/B6	STM3	Wt1(input)	Wt1(MeRIP)	20.1468	20.6524		-0.505629	0.704353	0.0704353	7.04353
TRUE	A7/B7	HFD1D1	Wt1(input)	Wt1(MeRIP)	20.4653	20.2516		0.213777	1.15972	0.115972	11.5972
TRUE	A8/B8	HFD1D2	Wt1(input)	Wt1(MeRIP)	20.3241	20.2824		0.0417731	1.02938	0.102938	10.2938
TRUE	A9/B9	HFD1D3	Wt1(input)	Wt1(MeRIP)	20.4321	20.2723		0.159785	1.11712	0.111712	11.1712
TRUE	A10/B10	STM+HFD1D1	Wt1(input)	Wt1(MeRIP)	20.3012	20.4723		-0.171065	0.888187	0.0888187	8.88187
TRUE	A11/B11	STM+HFD1D2	Wt1(input)	Wt1(MeRIP)	20.2021	20.6332		-0.431116	0.741688	0.0741688	7.41688
TRUE	A12/B12	STM+HFD1D3	Wt1(input)	Wt1(MeRIP)	20.2873	20.5023		-0.214972	0.861563	0.0861563	8.61563
TRUE		NCD4	Wt1(input)	Wt1(MeRIP)	18.2825	18.5968		-0.314322	0.804229	0.0804229	8.04229
TRUE	A2/B2	NCD5	Wt1(input)	Wt1(MeRIP)	18.3958	18.4367		-0.0409651	0.972004	0.0972004	9.72004
TRUE	A3/B3	NCD6	Wt1(input)	Wt1(MeRIP)	18.2468	18.5977		-0.350899	0.784095	0.0784095	7.84095
TRUE	A4/B4	STM4	Wt1(input)	Wt1(MeRIP)	18.1933	18.4283		-0.235072	0.849643	0.0849643	8.49643
TRUE	A5/B5	STM5	Wt1(input)	Wt1(MeRIP)	18.129	18.3764		-0.247401	0.842413	0.0842413	8.42413
TRUE	A6/B6	STM6	Wt1(input)	Wt1(MeRIP)	18.1948	18.5477		-0.352905	0.783006	0.0783006	7.83006
TRUE	A7/B7	HFD1D1	Wt1(input)	Wt1(MeRIP)	18.3895	18.5257		-0.136271	0.909868	0.0909868	9.09868
TRUE	A8/B8	HFD1D2	Wt1(input)	Wt1(MeRIP)	18.4676	18.4836		-0.0159888	0.988979	0.0988979	9.88979
TRUE	A9/B9	HFD1D3	Wt1(input)	Wt1(MeRIP)	18.3979	18.3976		0.000273317	1.00019	0.100019	10.0019
TRUE	A10/B10	STM+HFD1D4	Wt1(input)	Wt1(MeRIP)	18.2295	18.4735		-0.24401	0.844395	0.0844395	8.44395
TRUE	A11/B11	STM+HFD1D5	Wt1(input)	Wt1(MeRIP)	18.3858	18.3865		-0.0006806	0.999528	0.0999528	9.99528
TRUE	A12/B12	STM+HFD1D6	Wt1(input)	Wt1(MeRIP)	18.2958	18.4737		-0.1779	0.883989	0.0883989	8.83989

## Sheet: I. Quantification of METTL3
	METTL3	β-Actin	METTL3/β-Actin		Standardization
NCD1	1145.61	1029.94	1.11231		1.17844
NCD2	1128.44	1158.21	0.974297		1.03222
NCD3	693.924	931.382	0.745048	0.943886	0.789341
NCD+STM1	853.381	1083.36	0.787716		0.834546
NCD+STM2	705.602	1060.74	0.665195		0.704741
NCD+STM3	896.651	998.204	0.898264		0.951667
HFD1D1	2287.62	906.75	2.52287		2.67286
HFD1D2	1652.84	974.564	1.69598		1.79681
HFD1D3	1699.23	1214.04	1.39965		1.48286
HFD1D+STM1	1252.84	1269.44	0.986922		1.04559
HFD1D+STM2	954.353	1192.24	0.800467		0.848056
HFD1D+STM3	852.033	1171.21	0.727479		0.770728
NCD4	922.942	1071.48	0.861373		1.11466
NCD5	781.023	1136.43	0.687257		0.889349
NCD6	904.546	1175.25	0.769663	0.772765	0.995986
NCD+STM4	689.727	1164.54	0.592276		0.766437
NCD+STM5	734.654	1108.57	0.662702		0.857573
NCD+STM6	804.681	1077.97	0.74648		0.965986
HFD1D4	1309.11	901.056	1.45287		1.88009
HFD1D5	1349.92	873.922	1.54466		1.99888
HFD1D6	1477.66	1073.52	1.37646		1.78122
HFD1D+STM4	1026.45	1044.57	0.982653		1.27161
HFD1D+STM5	781.023	1005.92	0.776428		1.00474
HFD1D+STM6	848.384	1105.29	0.76757		0.993278

## Sheet: J. Sperm m6A level
	1	2	3	4	5	6	7	8	9	10	11	12				1	2	3	4	5	6	7	8	9	10	11	12
A	0.001	0.001	0.001	0.001	0.001	0.001	0.171	0.001	0.001	0.001	0.001	0.001	450		A	0	0	0.143	0	0	0.421	0	0	0.461	0	0	0	450
B	0.001	0.001	0.001	0.001	0.106	0.001	0.187	0.001	0.001	0.001	0.001	0.001	450		B	-0.001	-0.001	0.148	-0.001	-0.001	0.354	-0.001	-0.001	0.403	-0.001	-0.001	0	450
C	0.001	0.001	0.001	0.001	0.527	0.001	0.219	0.001	0.001	0.001	0.001	0.001	450		C	-0.001	-0.001	0.209	-0.001	-0.001	0.347	-0.001	-0.001	0.444	-0.001	-0.001	-0.001	450
D	0.001	0.001	0.002	0.001	0.001	0.001	0.225	0.001	0.001	0.001	0.001	0.001	450		D	-0.002	-0.002	0.404	-0.002	-0.002	0.351	-0.002	-0.002	0.365	-0.002	-0.002	-0.001	450
E	0.001	0.001	0.001	0.001	0.194	0.001	0.244	0.001	0.001	0.001	0.001	0.001	450		E	-0.002	-0.002	0.68	-0.002	-0.002	0.299	-0.002	-0.002	0.054	-0.002	-0.002	-0.002	450
F	0.001	0.001	0.002	0.001	0.206	0.001	0.181	0.001	0.001	0.001	0.001	0.001	450		F	-0.002	-0.002	1.039	-0.002	-0.003	0.34	-0.002	-0.002	0.034	-0.002	-0.002	-0.002	450
G	0.001	0.001	0.001	0.001	0.18	0.001	0.21	0.001	0.001	0.001	0.001	0.001	450		G	-0.002	-0.002	1.66	-0.002	-0.002	0.502	-0.002	-0.002	0.075	-0.002	-0.002	-0.002	450
H	0.001	0.001	0.001	0.001	0.179	0.001	0.197	0.001	0.001	0.001	0.001	0.001	450		H	-0.002	-0.002	2.91	-0.002	-0.002	0.552	-0.002	-0.002	0.045	-0.002	-0.002	-0.002	450
0.421		NC	0.194	0.088	0.000522565	0.0522565
			0.206	0.1	0.000593824	0.0593824									0.148	0
			0.18	0.074	0.00043943	0.043943									0.209	0.0625
						0.0518606									0.404	0.125
						0.00772732									0.68	0.25
						0.00446137									1.039	0.5
		STM	0.179	0.073	0.000433492	0.0433492		0.179436							1.66	1
			0.171	0.065	0.000385986	0.0385986									2.91	2
			0.187	0.081	0.000480998	0.0480998
						0.0433492
						0.00475059
						0.0023753
		HFD	0.219	0.113	0.000671021	0.0671021		0.0277016
			0.225	0.119	0.000706651	0.0706651									NC	0.421	0.138104	0.00069052	0.069052
			0.244	0.138	0.000819477	0.0819477										0.354	0.089596	0.00044798	0.044798
						0.0732383										0.347	0.084528	0.00042264	0.042264
						0.00775011
						0.00447453
		HFD+STM	0.181	0.075	0.000445368	0.0445368		0.0416965
			0.21	0.104	0.000617577	0.0617577									STM	0.351	0.087424	0.00043712	0.043712
			0.197	0.091	0.00054038	0.054038										0.299	0.049776	0.00024888	0.024888
						0.0534442										0.34	0.07946	0.0003973	0.03973
						0.0086258
						0.0043129
															HFD	0.502	0.196748	0.00098374	0.098374
																0.552	0.232948	0.00116474	0.116474
																0.461	0.167064	0.00083532	0.083532
															HFD+STM	0.403	0.125072	0.00062536	0.062536
																0.444	0.154756	0.00077378	0.077378
																0.365	0.09756	0.0004878	0.04878

## Sheet: K. Relative mRNA level
Chart	Pairing	Sample Name	Targets	References	Mean Cp	Mean Cp	Target/Ref	Normalized	Status
TRUE		NC1	Mettl3	18S-1	29.6807	10.1174	0	1	0.907376
TRUE	D2/E2	NC2	Mettl3	18S-1	29.5028	9.93078	0.00876573	0.993942	0.901879
TRUE	D3/E3	NC3	Mettl3	18S-1	28.7726	9.60146	-0.392092	1.31229	1.19074
								1.10208	1
TRUE	D4/E4	STM1	Mettl3	18S-1	30.538	10.8663	0.108404	0.927614	0.841694
TRUE	D5/E5	STM2	Mettl3	18S-1	30.5365	10.7143	0.258961	0.83569	0.758285
TRUE	D6/E6	STM3	Mettl3	18S-1	30.5098	10.7373	0.209218	0.865006	0.784885
TRUE	D7/E7	HFD1	Mettl3	18S-1	28.1792	9.73416	-1.11823	2.17081	1.96974
TRUE	D8/E8	HFD2	Mettl3	18S-1	28.5437	10.6915	-1.71099	3.27386	2.97062
TRUE	D9/E9	HFD3	Mettl3	18S-1	27.7147	9.27187	-1.12042	2.17411	1.97273
TRUE	D10/E10	HFD+STM1	Mettl3	18S-1	30.1921	10.4721	0.156648	0.897107	0.814013
TRUE	D11/E11	HFD+STM2	Mettl3	18S-1	30.078	10.5464	-0.03169	1.02221	0.927528
TRUE	D12/E12	HFD+STM3	Mettl3	18S-1	29.9219	10.7445	-0.385833	1.30661	1.18559
TRUE		NC4	Mettl3	18s	26.961	8.4182	0	1	1.05978
TRUE	C2/F2	NC5	Mettl3	18s	27.7526	8.72026	0.489586	0.712229	0.754808
TRUE	C3/F3	NC6	Mettl3	18s	27.9298	9.54859	-0.161619	1.11854	1.18541
								0.94359	1
TRUE	C4/F4	STM4	Mettl3	18s	28.1081	9.20284	0.362432	0.777852	0.824354
TRUE	C5/F5	STM5	Mettl3	18s	28.1872	9.06004	0.58435	0.66695	0.706821
TRUE	C6/F6	STM6	Mettl3	18s	27.4428	8.73763	0.16234	0.893575	0.946994
TRUE	C7/F7	HFD4	Mettl3	18s	26.404	9.11321	-1.25196	2.38165	2.52403
TRUE	C8/F8	HFD5	Mettl3	18s	26.8162	8.92859	-0.65523	1.57487	1.66902
TRUE	C9/F9	HFD6	Mettl3	18s	26.6295	9.17481	-1.08809	2.12592	2.25301
TRUE	C10/F10	HFD+STM4	Mettl3	18s	26.5879	8.55014	-0.505039	1.41916	1.504
TRUE	C11/F11	HFD+STM5	Mettl3	18s	26.7749	9.34476	-1.11261	2.16236	2.29163
TRUE	C12/F12	HFD+STM6	Mettl3	18s	28.3814	9.13716	0.701491	0.614936	0.651698
TRUE		NC1	WT1	18S-1	32.2853	10.1174	0	1	1.05844
TRUE	C2/E2	NC2	WT1	18S-1	32.0993	9.93078	0.000652821	0.999548	1.05796
TRUE	C3/E3	NC3	WT1	18S-1	32.0298	9.60146	0.26049	0.834804	0.883593
								0.944784	1
TRUE	C4/E4	STM1	WT1	18S-1	32.6873	10.8663	-0.346816	1.27175	1.34608
TRUE	C5/E5	STM2	WT1	18S-1	32.6224	10.7143	-0.259788	1.1973	1.26728
TRUE	C6/E6	STM3	WT1	18S-1	32.8397	10.7373	-0.0654449	1.04641	1.10756
TRUE	C7/E7	HFD1	WT1	18S-1	32.3939	9.73416	0.491894	0.711091	0.752649
TRUE	C8/E8	HFD2	WT1	18S-1	33.6994	10.6915	0.840093	0.558608	0.591254
TRUE	C9/E9	HFD3	WT1	18S-1	32.6663	9.27187	1.22657	0.427332	0.452306
TRUE	C10/E10	HFD+STM1	WT1	18S-1	32.8626	10.4721	0.222658	0.856985	0.90707
TRUE	C11/E11	HFD+STM2	WT1	18S-1	32.7218	10.5464	0.00757527	0.994763	1.0529
TRUE	C12/E12	HFD+STM3	WT1	18S-1	32.7046	10.7445	-0.207744	1.15488	1.22238
TRUE		NC4	WT1	18s	27.762	8.4182	0	1	0.884306
TRUE	A2/F2	NC5	WT1	18s	27.9297	8.72026	-0.134366	1.09761	0.970623
TRUE	A3/F3	NC6	WT1	18s	28.5196	9.54859	-0.37282	1.29488	1.14507
								1.13083	1
TRUE	A4/F4	STM4	WT1	18s	28.296	9.20284	-0.250611	1.18971	1.05207
TRUE	A5/F5	STM5	WT1	18s	28.1148	9.06004	-0.28908	1.22186	1.0805
TRUE	A6/F6	STM6	WT1	18s	27.4978	8.73763	-0.583617	1.4986	1.32522
TRUE	A7/F7	HFD4	WT1	18s	29.7331	9.11321	1.27604	0.412927	0.365153
TRUE	A8/F8	HFD5	WT1	18s	28.9299	8.92859	0.657524	0.633965	0.560619
TRUE	A9/F9	HFD6	WT1	18s	29.9105	9.17481	1.3919	0.381062	0.336975
TRUE	A10/F10	HFD+STM4	WT1	18s	27.4386	8.55014	-0.455366	1.37113	1.2125
TRUE	A11/F11	HFD+STM5	WT1	18s	28.7584	9.34476	0.0698822	0.952716	0.842492
TRUE	A12/F12	HFD+STM6	WT1	18s	29.4387	9.13716	0.957708	0.514874	0.455306
